# Supplementary material for: Epigenetic Control of Phenotypic Plasticity in the Filamentous Fungus Neurospora crassa
Source: G3 (Bethesda). 2016 Sep 29;6(12):4009–22. doi: 10.1534/g3.116.033860 (PMC5144970; doi:10.1534/g3.116.033860)
Supplement: Supplemental Material [file supp_g3.116.033860_FileS1.xls]

## Sheet: Read_me
Data file S1 for Kronholm, Johannesson, and Ketola “Epigenetic control of phenotypic plasticity in the filamentous fungus Neurospora crassa”
This file contains the phenotypic data used in the paper, if you have any questions, email ilkka.kronholm@jyu.fi
The data are measurements of fungal growth in a race tube. Recorded at different intervals
The sheet “Reaction_norm_data” contains data for the reaction norm experiment
Explanation for columns
Environ	The environmental variable changed in the experiment, Temp = Temperature, NaCl = NaCl concentration, Sucrose = Sucrose concentration, pH = pH
Level	Setting for the environmental variable. For example, in the temperature trial +15, +20, +25, +30, +35, and +40 degrees celsius, note that for sucrose concentration unit is % of sucrose in growth media
Genotype	Strain, cont4200 is the control strain in the reaction norm experiment and cont2489 is the control strain in the validation experiment. Refer to the paper for details about the mutant strains
tindex	Time index, a key for mapping correct number of hours for each time point (see below for details)
Gcham	Growth chamber identity
Replicate	Replicate number
t1 to t14	Measurements for different time points. Note that the first time point marked is always zero. Subsequent values represent the distance (in mm) the mycelium has grown since t1
IMPORTANT
In the paper we use growth rate (as mm / h) as the variable on interest. However, it has to be first calculated from this raw data.
The sheet “tindex” contains mapping for the time points for each replicate (e.g. t1 0 hours, t2 8 hours, t3, 24 hours etc.)
These are not always the same for each replicate as sometimes the measurements were taken at slightly different times but tindex provides a mapping for the correct amount of time elapsed for each replicate
So when doing a regression to estimate growth rate from the slope of the regression line, correct tindex has to be used to use the correct times
Processed data, where growth rates have been calculated and R-scripts to do this are available from the author upon request
Note that there is some padding (NA) after those measurements that grew fast, as only a few of them were still growing at t14
This is to make the datamatrix the same size for all replicates as this is easier to deal with in subsequent analyses
Note that after reading the data into R (or some other program) make sure that the Level column is coded correctly
As there are levels that have the same number even if they come from different environments (e.g. 15 and 30 % for the sucrose parameter versus 15 and 30 degree celcius for the temperature)
The sheet “Validation_data” contains data from the validation experiment
It includes two additional columns
shelf	Shelf in the growth chamber (top, bottom)
block	Block in the growth chamber
These were used eliminate positional effects in the growth chamber
The sheet “tindex” contain a matrix for mapping the correct time each growth rate assays
Columns are
tindex	Key, matches the column tindex in the phenotype data
t1 to 14	Time in hours that has elapsed since t1
Use this to find the correct time points when regressing distance grown againts time

## Sheet: Reaction_norm_data
Environ	Level	Genotype	tindex	GCham	Replicate	t1	t2	t3	t4	t5	t6	t7	t8	t9	t10	t11	t12	t13	t14
Temp	25	set-7	1	1	1	0	17	67.5	91	149	175	228.5	254	NA	NA	NA	NA	NA	NA
Temp	25	npf	1	1	1	0	11.5	41	55	86	100.5	134.5	150.5	183	199.5	234	NA	NA	NA
Temp	25	set-2	1	1	1	0	12.5	69	90	141.5	165	211.5	233.5	NA	NA	NA	NA	NA	NA
Temp	25	dim-5	1	1	1	NA	NA	NA	NA	0	NA	3	NA	NA	NA	NA	NA	NA	NA
Temp	25	set-1	1	1	1	0	17	46	62.5	102	123	165.5	186	228.5	249	NA	NA	NA	NA
Temp	25	dim-2	1	1	1	0	18	69	94.5	151	178	231	256	NA	NA	NA	NA	NA	NA
Temp	25	dmm-1	1	1	1	0	16	66	88.5	143.5	169.5	216	238	NA	NA	NA	NA	NA	NA
Temp	25	dmm-2	1	1	1	0	15	59.5	83	135.5	159	207	229.5	NA	NA	NA	NA	NA	NA
Temp	25	nst-1	1	1	1	0	17	63.5	87.5	141.5	164.5	212.5	235	NA	NA	NA	NA	NA	NA
Temp	25	nst-2	1	1	1	0	16.5	65	90	146	172	225	249	NA	NA	NA	NA	NA	NA
Temp	25	nst-4	1	1	1	0	14	63.5	87.5	142.5	167.5	218	240.5	NA	NA	NA	NA	NA	NA
Temp	25	nst-6	1	1	1	NA	0	31	50	92	112	152	172	215	236	NA	NA	NA	NA
Temp	25	nst-7	1	1	1	NA	0	31	44.5	83.5	101	143.5	163.5	203.5	223.5	259.5	NA	NA	NA
Temp	25	hda-1	1	1	1	0	15	63	83	129.5	153.5	198.5	220	NA	NA	NA	NA	NA	NA
Temp	25	hda-2	1	1	1	0	16	68.5	88.5	139.5	161	201	222.5	NA	NA	NA	NA	NA	NA
Temp	25	hda-4	1	1	1	0	17	67	92	148.5	174.5	226.5	251	NA	NA	NA	NA	NA	NA
Temp	25	aof2	1	1	1	0	16	62	85.5	140	163.5	213.5	238.5	NA	NA	NA	NA	NA	NA
Temp	25	lid2	1	1	1	0	15.5	60.5	83.5	136.5	162	209.5	231	NA	NA	NA	NA	NA	NA
Temp	25	qde-1	1	1	1	0	16.5	63	89	147.5	174.5	228	254	NA	NA	NA	NA	NA	NA
Temp	25	qde-2	1	1	1	NA	NA	0	16	66	93	149.5	177	234.5	NA	NA	NA	NA	NA
Temp	25	dcl-1	1	1	1	0	14.5	60.5	84	142	169	233.5	248	NA	NA	NA	NA	NA	NA
Temp	25	dcl-2	1	1	1	0	16.5	64	87.5	145	172	225	249.5	NA	NA	NA	NA	NA	NA
Temp	25	qip	1	1	1	0	16	61.5	86.5	142	168.5	222.5	248.5	NA	NA	NA	NA	NA	NA
Temp	25	ngf-1	1	1	1	NA	NA	0	5.5	16	22	33	40	51.5	56.5	67	NA	NA	NA
Temp	25	elp3	1	1	1	0	12	52.5	74.5	129.5	152	199.5	224.5	NA	NA	NA	NA	NA	NA
Temp	25	cont4200	1	1	1	NA	0	45.5	70	127	154	207	230	NA	NA	NA	NA	NA	NA
Temp	30	set-7	1	2	1	0	26	93	120.5	193.5	229	NA	NA	NA	NA	NA	NA	NA	NA
Temp	30	npf	1	2	1	0	16.5	67.5	88	136	156.5	192.5	206.5	241.5	NA	NA	NA	NA	NA
Temp	30	set-2	1	2	1	0	22.5	68.5	87	134	154.5	200	223	NA	NA	NA	NA	NA	NA
Temp	30	dim-5	1	2	1	NA	NA	0	4	6.5	NA	15	NA	23	NA	28.5	NA	NA	NA
Temp	30	set-1	1	2	1	0	15.5	63	87	141	165	220	245.5	NA	NA	NA	NA	NA	NA
Temp	30	dim-2	1	2	1	0	25	97	129.5	205.5	242.5	NA	NA	NA	NA	NA	NA	NA	NA
Temp	30	dmm-1	1	2	1	0	24.5	95	127	200	236	NA	NA	NA	NA	NA	NA	NA	NA
Temp	30	dmm-2	1	2	1	0	20.5	84.5	114.5	183	215	NA	NA	NA	NA	NA	NA	NA	NA
Temp	30	nst-1	1	2	1	0	23.5	92	123	198	235	NA	NA	NA	NA	NA	NA	NA	NA
Temp	30	nst-2	1	2	1	0	22.5	92	123.5	200.5	235.5	NA	NA	NA	NA	NA	NA	NA	NA
Temp	30	nst-4	1	2	1	0	25	94.5	124.5	203.5	239	NA	NA	NA	NA	NA	NA	NA	NA
Temp	30	nst-6	1	2	1	NA	0	44	63.5	103	127	179.5	195.5	235.5	254.5	NA	NA	NA	NA
Temp	30	nst-7	1	2	1	NA	0	40	57.5	107	125	167.5	188	203.5	250	NA	NA	NA	NA
Temp	30	hda-1	1	2	1	0	21	78	101.5	160.5	187	241.5	NA	NA	NA	NA	NA	NA	NA
Temp	30	hda-2	1	2	1	0	23	84.5	111	168.5	196	NA	NA	NA	NA	NA	NA	NA	NA
Temp	30	hda-4	1	2	1	0	25	94.5	126	203	239.5	NA	NA	NA	NA	NA	NA	NA	NA
Temp	30	aof2	1	2	1	0	22.5	89.5	117	186	218	NA	NA	NA	NA	NA	NA	NA	NA
Temp	30	lid2	1	2	1	0	22	86	116	188	221.5	NA	NA	NA	NA	NA	NA	NA	NA
Temp	30	qde-1	1	2	1	0	22	95.5	128.5	207.5	244.5	NA	NA	NA	NA	NA	NA	NA	NA
Temp	30	qde-2	1	2	1	NA	0	34	60	133	169	240.5	NA	NA	NA	NA	NA	NA	NA
Temp	30	dcl-1	1	2	1	0	22	87	119	192.5	227.5	NA	NA	NA	NA	NA	NA	NA	NA
Temp	30	dcl-2	1	2	1	0	24.5	92.5	121.5	198	222	NA	NA	NA	NA	NA	NA	NA	NA
Temp	30	qip	1	2	1	0	23	95.5	129.5	209.5	247.5	NA	NA	NA	NA	NA	NA	NA	NA
Temp	30	ngf-1	1	2	1	NA	0	12	17.5	23	32.5	42	45	51	54	60	NA	NA	NA
Temp	30	elp3	1	2	1	0	18	79.5	110	183	217.5	NA	NA	NA	NA	NA	NA	NA	NA
Temp	30	cont4200	1	2	1	0	25	97	128	194	225.5	NA	NA	NA	NA	NA	NA	NA	NA
Temp	15	set-7	2	1	1	NA	0	14	25	48.5	59.5	86.5	98.5	122.5	135.5	160.5	NA	NA	NA
Temp	15	npf	2	1	1	NA	NA	0	5.5	14	16.5	26.5	30	34.5	36.5	NA	NA	NA	NA
Temp	15	set-2	2	1	1	NA	NA	0	7.5	24.5	33.5	53.5	63	80.5	89.5	108	NA	NA	NA
Temp	15	dim-5	2	1	1	0	0	0	0	0	0	0	0	0	0	0	NA	NA	NA
Temp	15	set-1	2	1	1	NA	NA	0	5.5	18.5	25.5	42.5	50	63.5	70	78	NA	NA	NA
Temp	15	dim-2	2	1	1	NA	0	16.5	22	49	59.5	87.5	98.5	123	134.5	159	NA	NA	NA
Temp	15	dmm-1	2	1	1	NA	NA	0	10.5	33	43.5	68.5	80	103.5	115	137.5	NA	NA	NA
Temp	15	dmm-2	2	1	1	NA	0	11	21	43	53.5	78	88.5	110.5	120.5	141.5	NA	NA	NA
Temp	15	nst-1	2	1	1	NA	NA	0	9.5	31.5	42.5	68	80	104	116.5	141	NA	NA	NA
Temp	15	nst-2	2	1	1	NA	NA	0	10	32.5	43.5	69.5	81.5	105	117	140	NA	NA	NA
Temp	15	nst-4	2	1	1	NA	NA	0	8.5	31.5	41	69	80.5	106.5	119	142.5	NA	NA	NA
Temp	15	nst-6	2	1	1	NA	NA	0	NA	12.5	19	37	48.5	70	83	106.5	NA	NA	NA
Temp	15	nst-7	2	1	1	NA	NA	NA	NA	0	5	18.5	31	48	61	84.5	NA	NA	NA
Temp	15	hda-1	2	1	1	NA	0	11.5	20	43.5	54.5	79.5	90	113	125	149	NA	NA	NA
Temp	15	hda-2	2	1	1	NA	NA	0	8	27	37.5	63	75	98	109.5	133.5	NA	NA	NA
Temp	15	hda-4	2	1	1	NA	0	13	20.5	44	53.5	79.5	90	114.5	126	150.5	NA	NA	NA
Temp	15	aof2	2	1	1	NA	0	12.5	20.5	42	51.5	75.5	87	109.5	120.5	144	NA	NA	NA
Temp	15	lid2	2	1	1	NA	NA	0	6.5	24.5	34.5	58	68.5	93	105	128.5	NA	NA	NA
Temp	15	qde-1	2	1	1	NA	NA	0	9.5	32	42	68.5	80	104.5	117.5	141	NA	NA	NA
Temp	15	qde-2	2	1	1	NA	NA	NA	NA	NA	NA	0	6.5	27	37.5	61.5	NA	NA	NA
Temp	15	dcl-1	2	1	1	NA	NA	0	7	27	37	61	72	95.5	107.5	131	NA	NA	NA
Temp	15	dcl-2	2	1	1	NA	NA	0	8	30	40	66.5	77.5	103	115.5	141.5	NA	NA	NA
Temp	15	qip	2	1	1	NA	NA	0	8	29.5	40	67	77.5	103	116	141	NA	NA	NA
Temp	15	ngf-1	2	1	1	NA	NA	NA	NA	0	2.5	9	11.5	17.5	20.5	26.5	NA	NA	NA
Temp	15	elp3	2	1	1	NA	0	13	21.5	44.5	55	81	92	116	128	153	NA	NA	NA
Temp	15	cont4200	2	1	1	NA	0	14.5	24.5	47	58.5	85.5	97.5	122	135	160	NA	NA	NA
Temp	35	set-7	2	2	1	0	37.5	115.5	152	NA	NA	NA	NA	NA	NA	NA	NA	NA	NA
Temp	35	npf	2	2	1	0	31	96.5	130	197.5	226	NA	NA	NA	NA	NA	NA	NA	NA
Temp	35	set-2	2	2	1	0	22.5	62	84	123	141.5	184	200.5	NA	NA	NA	NA	NA	NA
Temp	35	dim-5	2	2	1	NA	NA	NA	NA	NA	NA	0	6	NA	NA	22.5	NA	NA	NA
Temp	35	set-1	2	2	1	0	22.5	77	105	158.5	182	235.5	NA	NA	NA	NA	NA	NA	NA
Temp	35	dim-2	2	2	1	0	37.5	118	157.5	NA	NA	NA	NA	NA	NA	NA	NA	NA	NA
Temp	35	dmm-1	2	2	1	0	32.5	110	147	220.5	NA	NA	NA	NA	NA	NA	NA	NA	NA
Temp	35	dmm-2	2	2	1	0	33	107	143	214	NA	NA	NA	NA	NA	NA	NA	NA	NA
Temp	35	nst-1	2	2	1	0	36.5	112	150	220	NA	NA	NA	NA	NA	NA	NA	NA	NA
Temp	35	nst-2	2	2	1	0	37	119	159	NA	NA	NA	NA	NA	NA	NA	NA	NA	NA
Temp	35	nst-4	2	2	1	0	38.5	121	160	NA	NA	NA	NA	NA	NA	NA	NA	NA	NA
Temp	35	nst-6	2	2	1	0	18.5	56	75.5	112	129	165.5	183.5	223	243.5	NA	NA	NA	NA
Temp	35	nst-7	2	2	1	0	19	65.5	84.5	121.5	140.5	174.5	194	233	NA	NA	NA	NA	NA
Temp	35	hda-1	2	2	1	0	27.5	86	116	175	198.5	NA	NA	NA	NA	NA	NA	NA	NA
Temp	35	hda-2	2	2	1	0	28.5	88	118.5	175.5	200.5	NA	NA	NA	NA	NA	NA	NA	NA
Temp	35	hda-4	2	2	1	0	35.5	119	157.5	NA	NA	NA	NA	NA	NA	NA	NA	NA	NA
Temp	35	aof2	2	2	1	0	39.5	109.5	148.5	220.5	NA	NA	NA	NA	NA	NA	NA	NA	NA
Temp	35	lid2	2	2	1	0	28.5	98.5	133	192.5	216	NA	NA	NA	NA	NA	NA	NA	NA
Temp	35	qde-1	2	2	1	0	37	118.5	159.5	NA	NA	NA	NA	NA	NA	NA	NA	NA	NA
Temp	35	qde-2	2	2	1	NA	0	50.5	84	148.5	177.5	243.5	NA	NA	NA	NA	NA	NA	NA
Temp	35	dcl-1	2	2	1	0	32.5	108.5	146	218	NA	NA	NA	NA	NA	NA	NA	NA	NA
Temp	35	dcl-2	2	2	1	0	35.5	111.5	149	219.5	NA	NA	NA	NA	NA	NA	NA	NA	NA
Temp	35	qip	2	2	1	0	35	119.5	161	NA	NA	NA	NA	NA	NA	NA	NA	NA	NA
Temp	35	ngf-1	2	2	1	0	6	16	20	28	NA	32.5	34.5	37	NA	41.5	NA	NA	NA
Temp	35	elp3	2	2	1	0	26	90.5	121	180	204.5	NA	NA	NA	NA	NA	NA	NA	NA
Temp	35	cont4200	2	2	1	0	31.5	106	145	219.5	NA	NA	NA	NA	NA	NA	NA	NA	NA
Temp	40	set-7	3	1	1	0	17	68.5	90	140.5	162.5	209.5	227.5	NA	NA	NA	NA	NA	NA
Temp	40	npf	3	1	1	0	4	12.5	NA	NA	NA	NA	NA	19.5	22	31.5	34	NA	NA
Temp	40	set-2	3	1	1	0	13.5	50	65.5	93.5	107.5	131.5	141.5	175	189.5	211.5	225.5	NA	NA
Temp	40	dim-5	3	1	1	NA	NA	NA	NA	0	3	6	NA	11	NA	15.5	NA	NA	NA
Temp	40	set-1	3	1	1	0	5.5	26	35	58.5	70	91.5	100	122.5	132.5	150.5	159	NA	NA
Temp	40	dim-2	3	1	1	0	15	66	88	132	152.5	194	211.5	NA	NA	NA	NA	NA	NA
Temp	40	dmm-1	3	1	1	0	18.5	73	99.5	155.5	179	229	248	NA	NA	NA	NA	NA	NA
Temp	40	dmm-2	3	1	1	0	15.5	67.5	90.5	139	163.5	211.5	230.5	NA	NA	NA	NA	NA	NA
Temp	40	nst-1	3	1	1	0	20	77.5	103.5	159.5	184.5	233.5	NA	NA	NA	NA	NA	NA	NA
Temp	40	nst-2	3	1	1	0	21.5	79.5	106	164	191.5	243.5	NA	NA	NA	NA	NA	NA	NA
Temp	40	nst-4	3	1	1	0	15	64	87	134	155.5	199.5	218	NA	NA	NA	NA	NA	NA
Temp	40	nst-6	3	1	1	0	16	56	75.5	113.5	132.5	169	183	NA	NA	NA	NA	NA	NA
Temp	40	nst-7	3	1	1	0	8	37	51.5	79.5	95.5	121.5	134	164.5	178	203	218.5	NA	NA
Temp	40	hda-1	3	1	1	0	8	34.5	49	80.5	97	128.5	141	176.5	190.5	220.5	235.5	NA	NA
Temp	40	hda-2	3	1	1	0	16.5	61	80	124	144.5	184.5	202	248	NA	NA	NA	NA	NA
Temp	40	hda-4	3	1	1	0	18.5	72	95.5	150	174.5	222	242	NA	NA	NA	NA	NA	NA
Temp	40	aof2	3	1	1	0	15	64	83	119.5	135.5	167.5	182.5	218.5	236	NA	NA	NA	NA
Temp	40	lid2	3	1	1	0	15.5	66	90	140	162.5	207.5	225.5	NA	NA	NA	NA	NA	NA
Temp	40	qde-1	3	1	1	0	20	75	102	159	185.5	236	NA	NA	NA	NA	NA	NA	NA
Temp	40	qde-2	3	1	1	NA	0	39	62.5	109	129	168	184	223	243	NA	NA	NA	NA
Temp	40	dcl-1	3	1	1	0	20	75.5	100	156	182	231.5	NA	NA	NA	NA	NA	NA	NA
Temp	40	dcl-2	3	1	1	0	24	88	116.5	174.5	199.5	NA	NA	NA	NA	NA	NA	NA	NA
Temp	40	qip	3	1	1	0	12	53.5	76	123.5	145.5	190	207	252	NA	NA	NA	NA	NA
Temp	40	ngf-1	3	1	1	NA	0	3	4	8	9.5	12.5	16.5	NA	NA	NA	NA	NA	NA
Temp	40	elp3	3	1	1	0	19	71	95.5	146	168.5	215.5	233.5	NA	NA	NA	NA	NA	NA
Temp	40	cont4200	3	1	1	0	16.5	70.5	94.5	148.5	173	223.5	244.5	NA	NA	NA	NA	NA	NA
Temp	20	set-7	3	2	1	0	11	47.5	67.5	111	131.5	172	187.5	229.5	247.5	NA	NA	NA	NA
Temp	20	npf	3	2	1	0	8	26	34.5	51.5	61	81	88	108	118	138.5	148.5	NA	NA
Temp	20	set-2	3	2	1	0	10.5	41.5	59.5	99.5	118	157	172	209.5	226.5	260	NA	NA	NA
Temp	20	dim-5	3	2	1	NA	NA	NA	NA	0	NA	3.5	NA	5.5	NA	7	NA	NA	NA
Temp	20	set-1	3	2	1	NA	0	22	35	61	74.5	100.5	112	138.5	151	176.5	188.5	NA	NA
Temp	20	dim-2	3	2	1	0	9	42	61	103.5	124	162	175.5	212.5	229.5	NA	NA	NA	NA
Temp	20	dmm-1	3	2	1	0	11	45	63	100.5	117.5	151	165.5	202.5	219	252	NA	NA	NA
Temp	20	dmm-2	3	2	1	0	8.5	41	59	100.5	119.5	150.5	170	206	222	252	NA	NA	NA
Temp	20	nst-1	3	2	1	0	13.5	50.5	69.5	110.5	129.5	167.5	181.5	220.5	237.5	NA	NA	NA	NA
Temp	20	nst-2	3	2	1	0	7.5	39.5	57	95	112.5	149.5	164	202	217.5	248.5	NA	NA	NA
Temp	20	nst-4	3	2	1	0	13	52.5	74	117	137	177	193	234.5	252	NA	NA	NA	NA
Temp	20	nst-6	3	2	1	NA	NA	NA	NA	NA	NA	NA	NA	NA	NA	NA	NA	NA	NA
Temp	20	nst-7	3	2	1	0	5.5	26	39.5	76	94.5	129.5	144.5	179.5	196.5	232	245.5	NA	NA
Temp	20	hda-1	3	2	1	0	9	41	59	98	115.5	151.5	165	200.5	216	250	NA	NA	NA
Temp	20	hda-2	3	2	1	0	9.5	43.5	60.5	94.5	112	147.5	160.5	194.5	208.5	240.5	255	NA	NA
Temp	20	hda-4	3	2	1	0	13.5	52	71.5	115	134	174.5	191	234	250.5	NA	NA	NA	NA
Temp	20	aof2	3	2	1	0	9.5	41.5	59.5	99	116	151.5	164.5	202	218	251.5	NA	NA	NA
Temp	20	lid2	3	2	1	0	10	43.5	61	100	118	154	167.5	203	219	251	NA	NA	NA
Temp	20	qde-1	3	2	1	0	15	53	71.5	113.5	133.5	174	190	232.5	252	NA	NA	NA	NA
Temp	20	qde-2	3	2	1	0	4.5	29	42	71.5	94	137.5	154	195.5	215	254.5	NA	NA	NA
Temp	20	dcl-1	3	2	1	0	11	43.5	60	98	116	152	168	208	225	NA	NA	NA	NA
Temp	20	dcl-2	3	2	1	0	13	52.5	73.5	116	135.5	176.5	192	233.5	250	NA	NA	NA	NA
Temp	20	qip	3	2	1	0	11	47.5	66	107	125.5	162	177	215	233	NA	NA	NA	NA
Temp	20	ngf-1	3	2	1	0	2.5	10.5	14.5	23.5	28	37	41	51.5	55	63.5	68.5	NA	NA
Temp	20	elp3	3	2	1	0	12	46.5	63.5	101.5	118	152	164.5	202	219.5	NA	NA	NA	NA
Temp	20	cont4200	3	2	1	0	11.5	50	70	110	128	165	180	221	238.5	NA	NA	NA	NA
Temp	25	set-7	10	2	2	0	22	79	107.5	162.5	183.5	228.5	NA	NA	NA	NA	NA	NA	NA
Temp	25	npf	10	2	2	0	12.5	39	51.5	76.5	87.5	113.5	126	154	168	NA	NA	NA	NA
Temp	25	set-2	10	2	2	0	22	71.5	95.5	145.5	166	213.5	231.5	NA	NA	NA	NA	NA	NA
Temp	25	dim-5	10	2	2	NA	NA	NA	NA	0	3	7.5	10.5	13.5	16	NA	NA	NA	NA
Temp	25	set-1	10	2	2	0	13.5	46.5	63.5	100.5	117.5	158	172.5	211	230	NA	NA	NA	NA
Temp	25	dim-2	10	2	2	0	22	79.5	106.5	165	188.5	235	NA	NA	NA	NA	NA	NA	NA
Temp	25	dmm-1	10	2	2	0	21.5	79.5	107	161.5	183.5	228	NA	NA	NA	NA	NA	NA	NA
Temp	25	dmm-2	10	2	2	0	17.5	67	93	143.5	162	203	221.5	NA	NA	NA	NA	NA	NA
Temp	25	nst-1	10	2	2	0	22	79.5	107.5	156.5	176.5	219.5	238	NA	NA	NA	NA	NA	NA
Temp	25	nst-2	10	2	2	0	22	81.5	108.5	163	184.5	232	NA	NA	NA	NA	NA	NA	NA
Temp	25	nst-4	10	2	2	0	22	80.5	109	160	181	226.5	NA	NA	NA	NA	NA	NA	NA
Temp	25	nst-6	10	2	2	0	12	49.5	69	109	127.5	165	181	215.5	236	NA	NA	NA	NA
Temp	25	nst-7	10	2	2	0	8	45	65.5	107.5	123	160.5	179.5	217	235.5	NA	NA	NA	NA
Temp	25	hda-1	10	2	2	0	21.5	75	98.5	146	166	211	231	NA	NA	NA	NA	NA	NA
Temp	25	hda-2	10	2	2	0	20	74.5	97.5	144	162	200.5	217.5	NA	NA	NA	NA	NA	NA
Temp	25	hda-4	10	2	2	0	23	82.5	112.5	171	193.5	NA	NA	NA	NA	NA	NA	NA	NA
Temp	25	aof2	10	2	2	0	22	78	104.5	159.5	178	226	245.5	NA	NA	NA	NA	NA	NA
Temp	25	lid2	10	2	2	0	21.5	79	107	162.5	183.5	232	NA	NA	NA	NA	NA	NA	NA
Temp	25	qde-1	10	2	2	0	21.5	80	108.5	164.5	186.5	238	NA	NA	NA	NA	NA	NA	NA
Temp	25	qde-2	10	2	2	NA	0	26.5	46.5	99.5	122.5	178	201.5	254.5	NA	NA	NA	NA	NA
Temp	25	dcl-1	10	2	2	0	21.5	78.5	106.5	139.5	164	187.5	239.5	NA	NA	NA	NA	NA	NA
Temp	25	dcl-2	10	2	2	0	22	77.5	103.5	156	176	223.5	NA	NA	NA	NA	NA	NA	NA
Temp	25	qip	10	2	2	0	20	76.5	104	158.5	179.5	225.5	NA	NA	NA	NA	NA	NA	NA
Temp	25	ngf-1	10	2	2	NA	0	10	14.5	24.5	28	37	41	49.5	53.5	NA	NA	NA	NA
Temp	25	elp3	10	2	2	0	16.5	66	92.5	143.5	163.5	207.5	227.5	NA	NA	NA	NA	NA	NA
Temp	25	cont4200	10	2	2	0	24	84.5	113	170.5	193.5	242.5	NA	NA	NA	NA	NA	NA	NA
Temp	30	set-7	10	1	2	0	32.5	104.5	140	210	NA	NA	NA	NA	NA	NA	NA	NA	NA
Temp	30	npf	10	1	2	0	17.5	58.5	75.5	113	130.5	170.5	182.5	221	240.5	NA	NA	NA	NA
Temp	30	set-2	10	1	2	0	21	67.5	91	140	160	204.5	220.5	NA	NA	NA	NA	NA	NA
Temp	30	dim-5	10	1	2	NA	NA	0	3	5.5	7.5	15	NA	20	NA	NA	NA	NA	NA
Temp	30	set-1	10	1	2	0	19.5	71.5	95.5	147	169.5	216.5	236.5	NA	NA	NA	NA	NA	NA
Temp	30	dim-2	10	1	2	0	33.5	103	136.5	205.5	232.5	NA	NA	NA	NA	NA	NA	NA	NA
Temp	30	dmm-1	10	1	2	0	28	96.5	127	193.5	220.5	NA	NA	NA	NA	NA	NA	NA	NA
Temp	30	dmm-2	10	1	2	0	27	92.5	124.5	190.5	215	NA	NA	NA	NA	NA	NA	NA	NA
Temp	30	nst-1	10	1	2	0	32.5	103	137	201.5	227	NA	NA	NA	NA	NA	NA	NA	NA
Temp	30	nst-2	10	1	2	0	29.5	100.5	131.5	198.5	226.5	NA	NA	NA	NA	NA	NA	NA	NA
Temp	30	nst-4	10	1	2	0	33.5	104	135	200	226.5	NA	NA	NA	NA	NA	NA	NA	NA
Temp	30	nst-6	10	1	2	0	16	59.5	80.5	119.5	137.5	174.5	190	227	245.5	NA	NA	NA	NA
Temp	30	nst-7	10	1	2	0	20	60	80	120.5	138.5	174	190	226.5	243	NA	NA	NA	NA
Temp	30	hda-1	10	1	2	0	26.5	83.5	109.5	166.5	190.5	NA	NA	NA	NA	NA	NA	NA	NA
Temp	30	hda-2	10	1	2	0	25.5	83.5	102.5	162	184.5	240.5	NA	NA	NA	NA	NA	NA	NA
Temp	30	hda-4	10	1	2	0	30.5	102.5	135.5	203	229.5	NA	NA	NA	NA	NA	NA	NA	NA
Temp	30	aof2	10	1	2	0	30.5	94.5	124.5	184.5	209.5	NA	NA	NA	NA	NA	NA	NA	NA
Temp	30	lid2	10	1	2	0	29	94	126.5	190.5	215.5	NA	NA	NA	NA	NA	NA	NA	NA
Temp	30	qde-1	10	1	2	0	32.5	105	140	212.5	NA	NA	NA	NA	NA	NA	NA	NA	NA
Temp	30	qde-2	10	1	2	0	10	60.5	93.5	164	193	259	NA	NA	NA	NA	NA	NA	NA
Temp	30	dcl-1	10	1	2	0	30.5	102.5	137	208.5	NA	NA	NA	NA	NA	NA	NA	NA	NA
Temp	30	dcl-2	10	1	2	0	31	103.5	139	210	NA	NA	NA	NA	NA	NA	NA	NA	NA
Temp	30	qip	10	1	2	0	30.5	102	137.5	206	234	NA	NA	NA	NA	NA	NA	NA	NA
Temp	30	ngf-1	10	1	2	0	6	16.5	20.5	29.5	33	41	43.5	50.5	54	NA	NA	NA	NA
Temp	30	elp3	10	1	2	0	24	91	125	191	218.5	NA	NA	NA	NA	NA	NA	NA	NA
Temp	30	cont4200	10	1	2	0	31	106.5	143	215	NA	NA	NA	NA	NA	NA	NA	NA	NA
Temp	15	set-7	11	2	2	NA	0	15.5	26.5	51.5	61	93	133.5	175.5	188.5	NA	NA	NA	NA
Temp	15	npf	11	2	2	NA	0	9.5	15	21.5	NA	23.5	29	NA	NA	NA	NA	NA	NA
Temp	15	set-2	11	2	2	NA	NA	0	8	25.5	33.5	57.5	90	127	138	NA	NA	NA	NA
Temp	15	dim-5	11	2	2	NA	NA	NA	NA	NA	NA	NA	0	1.5	NA	NA	NA	NA	NA
Temp	15	set-1	11	2	2	NA	NA	0	7	22	27.5	46.5	65.5	77.5	82	NA	NA	NA	NA
Temp	15	dim-2	11	2	2	NA	0	15	25.5	48.5	58	87.5	126	166.5	177	NA	NA	NA	NA
Temp	15	dmm-1	11	2	2	NA	0	16.5	28.5	54.5	63.5	95.5	135	175.5	188	NA	NA	NA	NA
Temp	15	dmm-2	11	2	2	NA	0	12.5	23.5	45.5	54.5	82.5	116.5	151.5	161.5	NA	NA	NA	NA
Temp	15	nst-1	11	2	2	NA	0	15	27.5	50.5	60	90	127.5	165	176.5	NA	NA	NA	NA
Temp	15	nst-2	11	2	2	NA	0	14	24	46.5	55.5	84.5	123	164.5	176	NA	NA	NA	NA
Temp	15	nst-4	11	2	2	NA	0	16.5	28	50.5	60	89	128	166.5	178.5	NA	NA	NA	NA
Temp	15	nst-6	11	2	2	NA	NA	NA	0	11	17	35.5	71	114	128	NA	NA	NA	NA
Temp	15	nst-7	11	2	2	NA	NA	0	4.5	10	25.5	50	86.5	128	139.5	NA	NA	NA	NA
Temp	15	hda-1	11	2	2	NA	NA	0	6	23.5	31	56.5	92	128.5	140.5	NA	NA	NA	NA
Temp	15	hda-2	11	2	2	NA	NA	0	8.5	27.5	36.5	63.5	99.5	138	150	NA	NA	NA	NA
Temp	15	hda-4	11	2	2	NA	NA	0	10	32.5	41	69.5	106.5	146.5	158.5	NA	NA	NA	NA
Temp	15	aof2	11	2	2	NA	0	10.5	26	48	51.5	85.5	123	162	173.5	NA	NA	NA	NA
Temp	15	lid2	11	2	2	NA	NA	0	8.5	29.5	37	64.5	100	139.5	150.5	NA	NA	NA	NA
Temp	15	qde-1	11	2	2	NA	NA	0	11	34	44.5	75.5	115	158	171.5	NA	NA	NA	NA
Temp	15	qde-2	11	2	2	NA	NA	NA	0	9	19.5	28	56.5	94.5	106	NA	NA	NA	NA
Temp	15	dcl-1	11	2	2	NA	0	9.5	24.5	48	57	85.5	123.5	163	174	NA	NA	NA	NA
Temp	15	dcl-2	11	2	2	NA	NA	0	10.5	34.5	45	76.5	116.5	161	175	NA	NA	NA	NA
Temp	15	qip	11	2	2	NA	0	16.5	29	53.5	63	93	132.5	174.5	187.5	NA	NA	NA	NA
Temp	15	ngf-1	11	2	2	NA	NA	0	NA	6.5	8	14.5	22	31	34.5	NA	NA	NA	NA
Temp	15	elp3	11	2	2	NA	NA	0	8	25.5	33	59	93.5	131	142.5	NA	NA	NA	NA
Temp	15	cont4200	11	2	2	NA	NA	0	9	31	40.5	69.5	108.5	149.5	161.5	NA	NA	NA	NA
Temp	35	set-7	11	1	2	0	34.5	115	157	NA	NA	NA	NA	NA	NA	NA	NA	NA	NA
Temp	35	npf	11	1	2	0	27	92.5	127	192	215.5	NA	NA	NA	NA	NA	NA	NA	NA
Temp	35	set-2	11	1	2	0	17.5	65	90.5	138	154.5	203.5	NA	NA	NA	NA	NA	NA	NA
Temp	35	dim-5	11	1	2	NA	NA	0	4.5	7.5	NA	10.5	32	NA	NA	NA	NA	NA	NA
Temp	35	set-1	11	1	2	0	21.5	75.5	102	149.5	169.5	222	NA	NA	NA	NA	NA	NA	NA
Temp	35	dim-2	11	1	2	0	36.5	117	154.5	220.5	NA	NA	NA	NA	NA	NA	NA	NA	NA
Temp	35	dmm-1	11	1	2	0	34	112	151	217.5	NA	NA	NA	NA	NA	NA	NA	NA	NA
Temp	35	dmm-2	11	1	2	0	31.5	104.5	141	209	NA	NA	NA	NA	NA	NA	NA	NA	NA
Temp	35	nst-1	11	1	2	0	34	115.5	156	NA	NA	NA	NA	NA	NA	NA	NA	NA	NA
Temp	35	nst-2	11	1	2	0	33.5	114.5	155.5	222	NA	NA	NA	NA	NA	NA	NA	NA	NA
Temp	35	nst-4	11	1	2	0	35	115.5	154.5	221.5	NA	NA	NA	NA	NA	NA	NA	NA	NA
Temp	35	nst-6	11	1	2	0	18.5	62	84	119.5	136	178	235.5	NA	NA	NA	NA	NA	NA
Temp	35	nst-7	11	1	2	0	18	59.5	83.5	120	136.5	184.5	240	NA	NA	NA	NA	NA	NA
Temp	35	hda-1	11	1	2	0	25	86.5	118	177.5	198.5	NA	NA	NA	NA	NA	NA	NA	NA
Temp	35	hda-2	11	1	2	0	27	87	116.5	176.5	198	NA	NA	NA	NA	NA	NA	NA	NA
Temp	35	hda-4	11	1	2	0	33.5	111.5	147.5	209.5	NA	NA	NA	NA	NA	NA	NA	NA	NA
Temp	35	aof2	11	1	2	0	33.5	111	148.5	217.5	NA	NA	NA	NA	NA	NA	NA	NA	NA
Temp	35	lid2	11	1	2	0	32.5	106.5	143	203.5	NA	NA	NA	NA	NA	NA	NA	NA	NA
Temp	35	qde-1	11	1	2	0	34	114	156	NA	NA	NA	NA	NA	NA	NA	NA	NA	NA
Temp	35	qde-2	11	1	2	0	12	70.5	107	165.5	190	260	NA	NA	NA	NA	NA	NA	NA
Temp	35	dcl-1	11	1	2	0	34	116	157.5	NA	NA	NA	NA	NA	NA	NA	NA	NA	NA
Temp	35	dcl-2	11	1	2	0	35	116	157.5	NA	NA	NA	NA	NA	NA	NA	NA	NA	NA
Temp	35	qip	11	1	2	0	34.5	116	155.5	224.5	NA	NA	NA	NA	NA	NA	NA	NA	NA
Temp	35	ngf-1	11	1	2	NA	0	10	15	22	24.5	29.5	34.5	40.5	NA	NA	NA	NA	NA
Temp	35	elp3	11	1	2	0	26	100	138.5	208.5	232.5	NA	NA	NA	NA	NA	NA	NA	NA
Temp	35	cont4200	11	1	2	0	30.5	113	153.5	NA	NA	NA	NA	NA	NA	NA	NA	NA	NA
Temp	40	set-7	12	2	2	0	16	58	70.5	106	158	171.5	199.5	215.5	NA	NA	NA	NA	NA
Temp	40	npf	12	2	2	0	15.5	49	55	57	NA	59.5	NA	NA	NA	NA	NA	NA	NA
Temp	40	set-2	12	2	2	0	17.5	61.5	72.5	102.5	119	151	166.5	193.5	206	NA	NA	NA	NA
Temp	40	dim-5	12	2	2	NA	0	16.5	23.5	41	50.5	67.5	76	91	100	NA	NA	NA	NA
Temp	40	set-1	12	2	2	0	13	45.5	57.5	87	103.5	138	154.5	184	198.5	NA	NA	NA	NA
Temp	40	dim-2	12	2	2	0	18.5	65.5	80.5	124	146.5	190.5	212	NA	NA	NA	NA	NA	NA
Temp	40	dmm-1	12	2	2	0	18	75.5	96.5	152	175.5	220	240.5	NA	NA	NA	NA	NA	NA
Temp	40	dmm-2	12	2	2	0	20	76.5	95.5	144.5	169.5	213.5	233	NA	NA	NA	NA	NA	NA
Temp	40	nst-1	12	2	2	0	17.5	64	79.5	126.5	149.5	194	213	NA	NA	NA	NA	NA	NA
Temp	40	nst-2	12	2	2	0	20.5	77.5	98	152.5	178.5	223	NA	NA	NA	NA	NA	NA	NA
Temp	40	nst-4	12	2	2	0	13	52.5	63.5	93.5	106.5	132.5	143	159.5	169.5	NA	NA	NA	NA
Temp	40	nst-6	12	2	2	NA	0	9.5	13	22	27.5	37.5	42	47	49.5	NA	NA	NA	NA
Temp	40	nst-7	12	2	2	0	14	47.5	57.5	93	111.5	147.5	164.5	196.5	212	NA	NA	NA	NA
Temp	40	hda-1	12	2	2	0	5	21	27.5	49.5	61.5	85.5	94.5	107	113	NA	NA	NA	NA
Temp	40	hda-2	12	2	2	0	14	50	61.5	93	109.5	141	155	173.5	182	NA	NA	NA	NA
Temp	40	hda-4	12	2	2	0	18.5	66.5	84.5	133	156.5	201	220.5	NA	NA	NA	NA	NA	NA
Temp	40	aof2	12	2	2	0	7	31.5	40.5	65	79	105.5	116	129	136	NA	NA	NA	NA
Temp	40	lid2	12	2	2	0	8	49.5	63.5	102.5	155.5	171.5	201.5	220.5	NA	NA	NA	NA	NA
Temp	40	qde-1	12	2	2	0	27.5	94.5	117	174	198.5	NA	NA	NA	NA	NA	NA	NA	NA
Temp	40	qde-2	12	2	2	NA	NA	0	12.5	45.5	61	92.5	106	133.5	147	NA	NA	NA	NA
Temp	40	dcl-1	12	2	2	0	12.5	58.5	73	115.5	136.5	170.5	185	213.5	231.5	NA	NA	NA	NA
Temp	40	dcl-2	12	2	2	0	23.5	89.5	112	170	196	NA	NA	NA	NA	NA	NA	NA	NA
Temp	40	qip	12	2	2	0	21	65	81.5	87.5	134.5	152	203.5	222.5	NA	NA	NA	NA	NA
Temp	40	ngf-1	12	2	2	NA	0	4	NA	9.5	NA	13.5	NA	18	NA	NA	NA	NA	NA
Temp	40	elp3	12	2	2	0	11	45.5	57	88.5	103.5	134	146	168	181	NA	NA	NA	NA
Temp	40	cont4200	12	2	2	0	22.5	85.5	107.5	165.5	192.5	NA	NA	NA	NA	NA	NA	NA	NA
Temp	20	set-7	12	1	2	0	12	50	65	103	120.5	155	172	207.5	223	NA	NA	NA	NA
Temp	20	npf	12	1	2	NA	0	8	10.5	20.5	27.5	41.5	47	54.5	59	NA	NA	NA	NA
Temp	20	set-2	12	1	2	0	11.5	44.5	58.5	95	112.5	148.5	165.5	199.5	216	NA	NA	NA	NA
Temp	20	dim-5	12	1	2	NA	NA	0	4	6	NA	10	11.5	15	17	NA	NA	NA	NA
Temp	20	set-1	12	1	2	0	7	31.5	40.5	64.5	75	98	108.5	131.5	142	NA	NA	NA	NA
Temp	20	dim-2	12	1	2	0	11.5	50.5	65.5	104.5	122	157	173.5	209.5	226.5	NA	NA	NA	NA
Temp	20	dmm-1	12	1	2	0	11	47.5	62.5	101.5	118.5	152.5	168	200.5	215.5	NA	NA	NA	NA
Temp	20	dmm-2	12	1	2	0	13.5	46.5	60	95.5	113	143.5	159	190.5	205	NA	NA	NA	NA
Temp	20	nst-1	12	1	2	0	13.5	49.5	63.5	100	116.5	150	166	199.5	215.5	NA	NA	NA	NA
Temp	20	nst-2	12	1	2	0	12.5	51.5	66	104.5	122	158	175	212.5	228.5	NA	NA	NA	NA
Temp	20	nst-4	12	1	2	0	13	52	67.5	106	124	159.5	177	213.5	230	NA	NA	NA	NA
Temp	20	nst-6	12	1	2	NA	0	13.5	24.5	56.5	74.5	108.5	125.5	161.5	176.5	NA	NA	NA	NA
Temp	20	nst-7	12	1	2	0	3	18.5	28	59.5	75.5	111.5	129	162	177	NA	NA	NA	NA
Temp	20	hda-1	12	1	2	0	13	54.5	69.5	104.5	120.5	155	172	205	220	NA	NA	NA	NA
Temp	20	hda-2	12	1	2	0	10.5	47.5	62	96.5	112.5	146.5	162.5	194.5	210	NA	NA	NA	NA
Temp	20	hda-4	12	1	2	NA	NA	NA	NA	NA	NA	NA	NA	NA	NA	NA	NA	NA	NA
Temp	20	aof2	12	1	2	0	12.5	48.5	62	97.5	113.5	145	160	194	209	NA	NA	NA	NA
Temp	20	lid2	12	1	2	0	12	46	61	98	115.5	149.5	166	201.5	217.5	NA	NA	NA	NA
Temp	20	qde-1	12	1	2	0	12.5	51	66.5	106	124	160.5	178.5	215	232.5	NA	NA	NA	NA
Temp	20	qde-2	12	1	2	0	5	22.5	30.5	58	74.5	114	133	173	191	NA	NA	NA	NA
Temp	20	dcl-1	12	1	2	0	11.5	43.5	55.5	85.5	98.5	130.5	146	178	192	NA	NA	NA	NA
Temp	20	dcl-2	12	1	2	0	13.5	51.5	67.5	107	123.5	160.5	179	216.5	233	NA	NA	NA	NA
Temp	20	qip	12	1	2	0	12	49.5	64.5	100.5	117.5	153.5	171.5	207.5	224	NA	NA	NA	NA
Temp	20	ngf-1	12	1	2	0	2.5	11.5	14.5	23.5	27	36	40	49	52.5	NA	NA	NA	NA
Temp	20	elp3	12	1	2	0	10.5	42.5	55.5	90.5	106	139.5	155.5	188	203.5	NA	NA	NA	NA
Temp	20	cont4200	12	1	2	0	11.5	50.5	65	104	121.5	158	176	211.5	227.5	NA	NA	NA	NA
Temp	25	set-7	13	1	3	0	15.5	74.5	97.5	149.5	176.5	228.5	NA	NA	NA	NA	NA	NA	NA
Temp	25	npf	13	1	3	0	8	37	48.5	76.5	91	119	133.5	NA	NA	NA	NA	NA	NA
Temp	25	set-2	13	1	3	0	17.5	72	93.5	144.5	168	212.5	235	NA	NA	NA	NA	NA	NA
Temp	25	dim-5	13	1	3	NA	NA	0	6	22.5	30.5	45.5	53.5	NA	NA	NA	NA	NA	NA
Temp	25	set-1	13	1	3	0	10.5	48.5	64	107	127.5	171.5	193	NA	NA	NA	NA	NA	NA
Temp	25	dim-2	13	1	3	0	19.5	74	95.5	155.5	182.5	233.5	NA	NA	NA	NA	NA	NA	NA
Temp	25	dmm-1	13	1	3	0	13.5	69.5	90.5	144	169	218	242.5	NA	NA	NA	NA	NA	NA
Temp	25	dmm-2	13	1	3	0	12.5	64.5	85.5	138.5	161	205.5	227.5	NA	NA	NA	NA	NA	NA
Temp	25	nst-1	13	1	3	0	15	71.5	91	148.5	172	220.5	242	NA	NA	NA	NA	NA	NA
Temp	25	nst-2	13	1	3	0	15	72	92.5	146.5	168	215.5	239	NA	NA	NA	NA	NA	NA
Temp	25	nst-4	13	1	3	0	14.5	71	94.5	149.5	173.5	223.5	247	NA	NA	NA	NA	NA	NA
Temp	25	nst-6	13	1	3	0	5.5	43.5	62.5	104.5	125.5	165.5	183.5	NA	NA	NA	NA	NA	NA
Temp	25	nst-7	13	1	3	0	7.5	46.5	62.5	105	126.5	157.5	178.5	NA	NA	NA	NA	NA	NA
Temp	25	hda-1	13	1	3	0	13.5	68	87.5	133.5	157	199.5	220.5	NA	NA	NA	NA	NA	NA
Temp	25	hda-2	13	1	3	0	10.5	63	82.5	133.5	155.5	196.5	218.5	NA	NA	NA	NA	NA	NA
Temp	25	hda-4	13	1	3	0	12.5	69.5	92.5	151.5	174.5	228	251.5	NA	NA	NA	NA	NA	NA
Temp	25	aof2	13	1	3	0	12.5	60.5	80.5	132	154	201.5	222.5	NA	NA	NA	NA	NA	NA
Temp	25	lid2	13	1	3	0	12	64.5	83	137	162	210.5	232.5	NA	NA	NA	NA	NA	NA
Temp	25	qde-1	13	1	3	0	14	70	90	150.5	178	226.5	NA	NA	NA	NA	NA	NA	NA
Temp	25	qde-2	13	1	3	0	5	27.5	43.5	98	125.5	180	207.5	NA	NA	NA	NA	NA	NA
Temp	25	dcl-1	13	1	3	0	14	65	83	136	160	206.5	228.5	NA	NA	NA	NA	NA	NA
Temp	25	dcl-2	13	1	3	0	13.5	70	92.5	149.5	174	225	248	NA	NA	NA	NA	NA	NA
Temp	25	qip	13	1	3	0	14.5	71.5	92	154.5	179.5	228.5	NA	NA	NA	NA	NA	NA	NA
Temp	25	ngf-1	13	1	3	NA	0	9.5	14.5	24	28.5	37	42	NA	NA	NA	NA	NA	NA
Temp	25	elp3	13	1	3	0	12.5	62.5	81.5	134.5	158.5	202	223.5	NA	NA	NA	NA	NA	NA
Temp	25	cont4200	13	1	3	0	13.5	68	87	140	163.5	215	237.5	NA	NA	NA	NA	NA	NA
Temp	30	set-7	13	2	3	0	23	99	128.5	197.5	226.5	NA	NA	NA	NA	NA	NA	NA	NA
Temp	30	npf	13	2	3	0	15.5	71	88.5	131.5	150	185.5	204.5	NA	NA	NA	NA	NA	NA
Temp	30	set-2	13	2	3	NA	0	39.5	55	94.5	112.5	152	172.5	NA	NA	NA	NA	NA	NA
Temp	30	dim-5	13	2	3	NA	NA	0	3	9.5	NA	15.5	NA	NA	NA	NA	NA	NA	NA
Temp	30	set-1	13	2	3	0	14.5	72	93.5	146.5	173.5	222.5	245.5	NA	NA	NA	NA	NA	NA
Temp	30	dim-2	13	2	3	0	21.5	100	129.5	200.5	231.5	NA	NA	NA	NA	NA	NA	NA	NA
Temp	30	dmm-1	13	2	3	0	19	93.5	123.5	197.5	230.5	NA	NA	NA	NA	NA	NA	NA	NA
Temp	30	dmm-2	13	2	3	0	17.5	87	115.5	186.5	216.5	NA	NA	NA	NA	NA	NA	NA	NA
Temp	30	nst-1	13	2	3	0	21.5	98.5	129	200.5	229.5	NA	NA	NA	NA	NA	NA	NA	NA
Temp	30	nst-2	13	2	3	0	19.5	97.5	128	200.5	231.5	NA	NA	NA	NA	NA	NA	NA	NA
Temp	30	nst-4	13	2	3	0	19.5	97	126.5	196.5	229.5	NA	NA	NA	NA	NA	NA	NA	NA
Temp	30	nst-6	13	2	3	0	11	56	74	116	135	174	195.5	NA	NA	NA	NA	NA	NA
Temp	30	nst-7	13	2	3	0	12	56.5	72	116.5	135	175.5	193.5	NA	NA	NA	NA	NA	NA
Temp	30	hda-1	13	2	3	0	18.5	80	103.5	164.5	190	243	NA	NA	NA	NA	NA	NA	NA
Temp	30	hda-2	13	2	3	0	18	78	101	159	185	235	NA	NA	NA	NA	NA	NA	NA
Temp	30	hda-4	13	2	3	0	21	103.5	135.5	209.5	239	NA	NA	NA	NA	NA	NA	NA	NA
Temp	30	aof2	13	2	3	0	17.5	85	109	176	205	NA	NA	NA	NA	NA	NA	NA	NA
Temp	30	lid2	13	2	3	0	17.5	87.5	112.5	182	211	NA	NA	NA	NA	NA	NA	NA	NA
Temp	30	qde-1	13	2	3	NA	NA	NA	NA	NA	NA	NA	NA	NA	NA	NA	NA	NA	NA
Temp	30	qde-2	13	2	3	0	7	60	87.5	164.5	198.5	NA	NA	NA	NA	NA	NA	NA	NA
Temp	30	dcl-1	13	2	3	0	18.5	94.5	125	196	224	NA	NA	NA	NA	NA	NA	NA	NA
Temp	30	dcl-2	13	2	3	0	21.5	102	134.5	210	NA	NA	NA	NA	NA	NA	NA	NA	NA
Temp	30	qip	13	2	3	0	20.5	97	127	197.5	228.5	NA	NA	NA	NA	NA	NA	NA	NA
Temp	30	ngf-1	13	2	3	0	4	16	20.5	29	33	40.5	44.5	NA	NA	NA	NA	NA	NA
Temp	30	elp3	13	2	3	0	17.5	78.5	102	165	193	NA	NA	NA	NA	NA	NA	NA	NA
Temp	30	cont4200	13	2	3	0	20	95.5	125	197	228	NA	NA	NA	NA	NA	NA	NA	NA
Temp	15	set-7	14	1	3	NA	0	12	20.5	42	54	79.5	92	119	130.5	NA	NA	NA	NA
Temp	15	npf	14	1	3	NA	0	11	15.5	24.5	26	NA	NA	NA	NA	NA	NA	NA	NA
Temp	15	set-2	14	1	3	NA	NA	0	5	21	29.5	49.5	59.5	80.5	90.5	NA	NA	NA	NA
Temp	15	dim-5	14	1	3	0	0	0	0	0	0	0	0	0	0	NA	NA	NA	NA
Temp	15	set-1	14	1	3	NA	NA	0	7.5	20	26	42	50.5	66	72	NA	NA	NA	NA
Temp	15	dim-2	14	1	3	NA	NA	0	8	29.5	41.5	66	78.5	104	114	NA	NA	NA	NA
Temp	15	dmm-1	14	1	3	NA	0	10.5	18.5	40.5	51.5	76	88.5	114	125.5	NA	NA	NA	NA
Temp	15	dmm-2	14	1	3	NA	NA	0	6.5	26	37.5	62.5	74	99.5	109.5	NA	NA	NA	NA
Temp	15	nst-1	14	1	3	NA	NA	0	8.5	30	42	67.5	78.5	104	114.5	NA	NA	NA	NA
Temp	15	nst-2	14	1	3	NA	0	13	21.5	44.5	57	82	93.5	118.5	128.5	NA	NA	NA	NA
Temp	15	nst-4	14	1	3	NA	0	13	22	44.5	56.5	82.5	95	121	132.5	NA	NA	NA	NA
Temp	15	nst-6	14	1	3	NA	NA	0	4	20.5	27	43.5	56	79	90.5	NA	NA	NA	NA
Temp	15	nst-7	14	1	3	NA	NA	0	3.5	13	21	38.5	49.5	73.5	85.5	NA	NA	NA	NA
Temp	15	hda-1	14	1	3	NA	0	8.5	17	38.5	49.5	74	85	110.5	121	NA	NA	NA	NA
Temp	15	hda-2	14	1	3	NA	NA	0	7.5	25.5	36	59	70.5	94.5	104.5	NA	NA	NA	NA
Temp	15	hda-4	14	1	3	NA	0	14	23	45.5	56.5	80.5	91.5	115.5	126	NA	NA	NA	NA
Temp	15	aof2	14	1	3	NA	0	12	20	41.5	52	75.5	86	110	119.5	NA	NA	NA	NA
Temp	15	lid2	14	1	3	NA	NA	0	8.5	29	40	64	75.5	100.5	111	NA	NA	NA	NA
Temp	15	qde-1	14	1	3	NA	0	16	25	48	60	84.5	96.5	121.5	132	NA	NA	NA	NA
Temp	15	qde-2	14	1	3	NA	NA	NA	0	9	14.5	28.5	36	54.5	64.5	NA	NA	NA	NA
Temp	15	dcl-1	14	1	3	NA	NA	0	7	25.5	35	57.5	68.5	92	101.5	NA	NA	NA	NA
Temp	15	dcl-2	14	1	3	NA	0	14	21.5	42.5	55.5	80	91.5	117	127.5	NA	NA	NA	NA
Temp	15	qip	14	1	3	NA	0	14	24.5	46.5	58.5	82.5	94	119.5	131	NA	NA	NA	NA
Temp	15	ngf-1	14	1	3	NA	NA	NA	0	4.5	7	11.5	14.5	19	21.5	NA	NA	NA	NA
Temp	15	elp3	14	1	3	NA	0	12	20.5	42	52.5	74.5	85.5	109.5	119.5	NA	NA	NA	NA
Temp	15	cont4200	14	1	3	NA	0	13.5	22	44.5	56.5	81	92.5	119	129.5	NA	NA	NA	NA
Temp	35	set-7	14	2	3	0	33	115.5	154	226	NA	NA	NA	NA	NA	NA	NA	NA	NA
Temp	35	npf	14	2	3	0	19.5	65	88	142.5	168.5	226.5	NA	NA	NA	NA	NA	NA	NA
Temp	35	set-2	14	2	3	0	21.5	70.5	90.5	135	156	198	218.5	NA	NA	NA	NA	NA	NA
Temp	35	dim-5	14	2	3	NA	NA	NA	0	33	48.5	73	83.5	109.5	123.5	NA	NA	NA	NA
Temp	35	set-1	14	2	3	0	20.5	75.5	99.5	151.5	175	226.5	NA	NA	NA	NA	NA	NA	NA
Temp	35	dim-2	14	2	3	0	27.5	103.5	139	209	237.5	NA	NA	NA	NA	NA	NA	NA	NA
Temp	35	dmm-1	14	2	3	0	29.5	104.5	140.5	216.5	NA	NA	NA	NA	NA	NA	NA	NA	NA
Temp	35	dmm-2	14	2	3	0	29	102.5	137	207	239.5	NA	NA	NA	NA	NA	NA	NA	NA
Temp	35	nst-1	14	2	3	0	34	115	153	224	NA	NA	NA	NA	NA	NA	NA	NA	NA
Temp	35	nst-2	14	2	3	0	30.5	103	134.5	194	222.5	NA	NA	NA	NA	NA	NA	NA	NA
Temp	35	nst-4	14	2	3	0	34.5	118.5	155.5	228	NA	NA	NA	NA	NA	NA	NA	NA	NA
Temp	35	nst-6	14	2	3	0	19	60	80	119	136.5	171.5	189.5	225.5	244.5	NA	NA	NA	NA
Temp	35	nst-7	14	2	3	0	20	62.5	79	119	136.5	173	192.5	229.5	246	NA	NA	NA	NA
Temp	35	hda-1	14	2	3	0	26	84	113	170.5	197.5	NA	NA	NA	NA	NA	NA	NA	NA
Temp	35	hda-2	14	2	3	0	23.5	81.5	110.5	169.5	196.5	NA	NA	NA	NA	NA	NA	NA	NA
Temp	35	hda-4	14	2	3	0	31	109	146.5	218	NA	NA	NA	NA	NA	NA	NA	NA	NA
Temp	35	aof2	14	2	3	0	30	103.5	139	207	NA	NA	NA	NA	NA	NA	NA	NA	NA
Temp	35	lid2	14	2	3	0	23	85.5	114.5	169	194.5	NA	NA	NA	NA	NA	NA	NA	NA
Temp	35	qde-1	14	2	3	0	34.5	116.5	152.5	226	NA	NA	NA	NA	NA	NA	NA	NA	NA
Temp	35	qde-2	14	2	3	NA	0	48	76.5	140.5	170	229	NA	NA	NA	NA	NA	NA	NA
Temp	35	dcl-1	14	2	3	0	29	98	129	195.5	223	NA	NA	NA	NA	NA	NA	NA	NA
Temp	35	dcl-2	14	2	3	0	29.5	107.5	143.5	210.5	NA	NA	NA	NA	NA	NA	NA	NA	NA
Temp	35	qip	14	2	3	0	29.5	102.5	137	204.5	235	NA	NA	NA	NA	NA	NA	NA	NA
Temp	35	ngf-1	14	2	3	0	5	9	18	24.5	26.5	29.5	31	34	35.5	NA	NA	NA	NA
Temp	35	elp3	14	2	3	0	23	92	126	195.5	226	NA	NA	NA	NA	NA	NA	NA	NA
Temp	35	cont4200	14	2	3	0	31.5	112.5	149	224.5	NA	NA	NA	NA	NA	NA	NA	NA	NA
Temp	40	set-7	15	1	3	0	25.5	86.5	115.5	177.5	208.5	NA	NA	NA	NA	NA	NA	NA	NA
Temp	40	npf	15	1	3	NA	NA	NA	NA	NA	NA	NA	NA	NA	NA	NA	NA	NA	NA
Temp	40	set-2	15	1	3	0	13.5	42	54.5	71	81	98.5	106.5	117.5	126	NA	NA	NA	NA
Temp	40	dim-5	15	1	3	NA	NA	0	3.5	11.5	17	28.5	37	53	61.5	NA	NA	NA	NA
Temp	40	set-1	15	1	3	0	8.5	29.5	41	67.5	82	109	127	155.5	172	NA	NA	NA	NA
Temp	40	dim-2	15	1	3	0	19	65	87.5	135	159.5	201.5	225	NA	NA	NA	NA	NA	NA
Temp	40	dmm-1	15	1	3	0	23.5	83.5	113.5	176.5	207.5	NA	NA	NA	NA	NA	NA	NA	NA
Temp	40	dmm-2	15	1	3	0	13.5	53.5	75.5	126.5	154.5	200.5	224.5	NA	NA	NA	NA	NA	NA
Temp	40	nst-1	15	1	3	0	14	53.5	76.5	119.5	139.5	174	194	225.5	243	NA	NA	NA	NA
Temp	40	nst-2	15	1	3	0	23	79	107.5	168	198	245.5	NA	NA	NA	NA	NA	NA	NA
Temp	40	nst-4	15	1	3	0	18.5	70.5	96	153	182.5	230	NA	NA	NA	NA	NA	NA	NA
Temp	40	nst-6	15	1	3	0	14.5	49	66	100	119	151	171	202.5	222.5	NA	NA	NA	NA
Temp	40	nst-7	15	1	3	0	12.5	44.5	61	96	112.5	145.5	165	196.5	214.5	NA	NA	NA	NA
Temp	40	hda-1	15	1	3	0	9	33	47	76	91.5	118.5	134.5	159.5	174	NA	NA	NA	NA
Temp	40	hda-2	15	1	3	0	9	32.5	48.5	81	96.5	123	139	163.5	178	NA	NA	NA	NA
Temp	40	hda-4	15	1	3	0	21.5	73.5	99.5	157.5	186	231.5	NA	NA	NA	NA	NA	NA	NA
Temp	40	aof2	15	1	3	0	10	41.5	59	101	121.5	156.5	175	202.5	220	NA	NA	NA	NA
Temp	40	lid2	15	1	3	0	17.5	66.5	94	147.5	173	215	238.5	NA	NA	NA	NA	NA	NA
Temp	40	qde-1	15	1	3	0	16	62	86	136	161.5	204	227.5	NA	NA	NA	NA	NA	NA
Temp	40	qde-2	15	1	3	NA	NA	0	18	67	89.5	127	149.5	182	202.5	NA	NA	NA	NA
Temp	40	dcl-1	15	1	3	0	17	64	89.5	145	173.5	220.5	245	NA	NA	NA	NA	NA	NA
Temp	40	dcl-2	15	1	3	0	25.5	89.5	120	181.5	212	NA	NA	NA	NA	NA	NA	NA	NA
Temp	40	qip	15	1	3	0	20.5	72	100.5	164.5	197	246	NA	NA	NA	NA	NA	NA	NA
Temp	40	ngf-1	15	1	3	NA	0	4	6	10.5	12.5	15.5	17.5	19.5	20.5	NA	NA	NA	NA
Temp	40	elp3	15	1	3	0	13.5	52	71.5	118.5	142.5	183	206	245	NA	NA	NA	NA	NA
Temp	40	cont4200	15	1	3	0	19.5	71	98	160	191.5	241.5	NA	NA	NA	NA	NA	NA	NA
Temp	20	set-7	15	2	3	0	13	50	68	107	126.5	162.5	181	217.5	234.5	NA	NA	NA	NA
Temp	20	npf	15	2	3	0	8.5	27.5	37	57.5	71	92	103	124	135	NA	NA	NA	NA
Temp	20	set-2	15	2	3	0	11.5	44.5	61	98.5	119	153.5	173.5	208	226.5	NA	NA	NA	NA
Temp	20	dim-5	15	2	3	NA	NA	0	2	5.5	8	11.5	13.5	17	19	NA	NA	NA	NA
Temp	20	set-1	15	2	3	0	10	34.5	48	77	92	119.5	135.5	163	177	NA	NA	NA	NA
Temp	20	dim-2	15	2	3	0	12.5	49	69.5	111.5	133.5	171.5	192.5	228.5	246.5	NA	NA	NA	NA
Temp	20	dmm-1	15	2	3	0	11	45.5	64.5	103.5	125.5	160.5	179.5	212.5	230	NA	NA	NA	NA
Temp	20	dmm-2	15	2	3	0	8.5	39	56.5	94.5	113.5	145.5	164	195.5	211.5	NA	NA	NA	NA
Temp	20	nst-1	15	2	3	0	10	42	60	99	119.5	153.5	172	205	222	NA	NA	NA	NA
Temp	20	nst-2	15	2	3	0	10.5	45	64.5	105.5	128	162.5	182	214	230.5	NA	NA	NA	NA
Temp	20	nst-4	15	2	3	0	10.5	44	62.5	104.5	126	161.5	181	215.5	233	NA	NA	NA	NA
Temp	20	nst-6	15	2	3	NA	0	22.5	39.5	76.5	98.5	133	150.5	182.5	198	NA	NA	NA	NA
Temp	20	nst-7	15	2	3	NA	NA	0	13.5	44.5	64.5	99.5	117.5	149.5	166	NA	NA	NA	NA
Temp	20	hda-1	15	2	3	0	12	51.5	71.5	113	134	169	187.5	221	237.5	NA	NA	NA	NA
Temp	20	hda-2	15	2	3	0	9.5	44.5	62	95	113.5	146.5	164	194	210	NA	NA	NA	NA
Temp	20	hda-4	15	2	3	0	10	41	59	99	120	155	174	205.5	222	NA	NA	NA	NA
Temp	20	aof2	15	2	3	0	10	42	59.5	97.5	118	152	170	200.5	216.5	NA	NA	NA	NA
Temp	20	lid2	15	2	3	0	8.5	41.5	60	99.5	120	155.5	175	209	227	NA	NA	NA	NA
Temp	20	qde-1	15	2	3	0	13.5	53.5	75	120	142.5	179.5	199.5	234.5	251.5	NA	NA	NA	NA
Temp	20	qde-2	15	2	3	NA	0	7.5	15.5	41.5	60	95.5	116.5	154.5	173.5	NA	NA	NA	NA
Temp	20	dcl-1	15	2	3	0	13	48	67	108.5	131	169	190	227.5	245.5	NA	NA	NA	NA
Temp	20	dcl-2	15	2	3	0	11.5	49	69.5	111	134.5	171.5	191	226	244	NA	NA	NA	NA
Temp	20	qip	15	2	3	0	13.5	52.5	72	113.5	137	174.5	193.5	227.5	247	NA	NA	NA	NA
Temp	20	ngf-1	15	2	3	NA	0	9	13	20.5	25.5	34	39	48.5	52.5	NA	NA	NA	NA
Temp	20	elp3	15	2	3	0	9.5	40	57.5	96.5	117.5	152.5	171	203	218.5	NA	NA	NA	NA
Temp	20	cont4200	15	2	3	0	13	49.5	69.5	111	134.5	170.5	188.5	222.5	241	NA	NA	NA	NA
Temp	25	set-7	16	2	4	0	22.5	68.5	94	151.5	172	229	251.5	NA	NA	NA	NA	NA	NA
Temp	25	npf	16	2	4	0	16	43	61	94.5	107.5	143	158.5	194	NA	NA	NA	NA	NA
Temp	25	set-2	16	2	4	0	28	75	100	151.5	170.5	221.5	242.5	NA	NA	NA	NA	NA	NA
Temp	25	dim-5	16	2	4	NA	NA	0	NA	6.5	8.5	NA	NA	NA	NA	NA	NA	NA	NA
Temp	25	set-1	16	2	4	0	16	46.5	64.5	105.5	122.5	168.5	188	235	NA	NA	NA	NA	NA
Temp	25	dim-2	16	2	4	0	27.5	80.5	109	170.5	192.5	251	NA	NA	NA	NA	NA	NA	NA
Temp	25	dmm-1	16	2	4	0	23.5	71	98.5	156	178.5	234.5	NA	NA	NA	NA	NA	NA	NA
Temp	25	dmm-2	16	2	4	0	23.5	71	97.5	156.5	178	232	253.5	NA	NA	NA	NA	NA	NA
Temp	25	nst-1	16	2	4	0	19	63.5	91.5	148	167.5	225	249.5	NA	NA	NA	NA	NA	NA
Temp	25	nst-2	16	2	4	0	23.5	72	99.5	158.5	181.5	240	NA	NA	NA	NA	NA	NA	NA
Temp	25	nst-4	16	2	4	0	23	71.5	98.5	155	174	228	250	NA	NA	NA	NA	NA	NA
Temp	25	nst-6	16	2	4	0	10.5	44.5	67	111	130	176.5	194.5	237	NA	NA	NA	NA	NA
Temp	25	nst-7	16	2	4	NA	0	32.5	56	100	114.5	159.5	179.5	227.5	NA	NA	NA	NA	NA
Temp	25	hda-1	16	2	4	0	19.5	63.5	89	138.5	158.5	210.5	230	NA	NA	NA	NA	NA	NA
Temp	25	hda-2	16	2	4	0	19.5	64.5	89.5	139	158.5	208	227.5	NA	NA	NA	NA	NA	NA
Temp	25	hda-4	16	2	4	0	21.5	65	92	146.5	166.5	224.5	248	NA	NA	NA	NA	NA	NA
Temp	25	aof2	16	2	4	0	24.5	68.5	94.5	150	171	224.5	246	NA	NA	NA	NA	NA	NA
Temp	25	lid2	16	2	4	0	21	67.5	95	151	171	224.5	246	NA	NA	NA	NA	NA	NA
Temp	25	qde-1	16	2	4	0	25	70.5	97	154.5	175	236	NA	NA	NA	NA	NA	NA	NA
Temp	25	qde-2	16	2	4	NA	0	30.5	55	115.5	140.5	208	235	NA	NA	NA	NA	NA	NA
Temp	25	dcl-1	16	2	4	0	24.5	74	101.5	163	186.5	247	NA	NA	NA	NA	NA	NA	NA
Temp	25	dcl-2	16	2	4	0	24	75.5	104	165.5	188.5	246	NA	NA	NA	NA	NA	NA	NA
Temp	25	qip	16	2	4	0	26	77.5	106	164.5	186	244	NA	NA	NA	NA	NA	NA	NA
Temp	25	ngf-1	16	2	4	NA	0	11.5	16.5	27.5	32.5	46.5	52.5	63.5	NA	NA	NA	NA	NA
Temp	25	elp3	16	2	4	0	21	63	87.5	140	158.5	215	238.5	NA	NA	NA	NA	NA	NA
Temp	25	cont4200	16	2	4	0	26	77	107	169	191	251.5	NA	NA	NA	NA	NA	NA	NA
Temp	30	set-7	16	1	4	0	37	95	128	196.5	222	NA	NA	NA	NA	NA	NA	NA	NA
Temp	30	npf	16	1	4	0	22.5	64	82	118.5	135.5	175.5	191	237	NA	NA	NA	NA	NA
Temp	30	set-2	16	1	4	0	31.5	80.5	102	149.5	168.5	220.5	NA	NA	NA	NA	NA	NA	NA
Temp	30	dim-5	16	1	4	NA	0	10.5	17.5	23	NA	35.5	48.5	NA	NA	NA	NA	NA	NA
Temp	30	set-1	16	1	4	0	22	66	91.5	142.5	164	223.5	247.5	NA	NA	NA	NA	NA	NA
Temp	30	dim-2	16	1	4	0	36	102	137	207.5	234.5	NA	NA	NA	NA	NA	NA	NA	NA
Temp	30	dmm-1	16	1	4	0	34.5	97	131.5	200	227.5	NA	NA	NA	NA	NA	NA	NA	NA
Temp	30	dmm-2	16	1	4	0	31.5	92	125	194.5	221	NA	NA	NA	NA	NA	NA	NA	NA
Temp	30	nst-1	16	1	4	0	34	99	135	204	231.5	NA	NA	NA	NA	NA	NA	NA	NA
Temp	30	nst-2	16	1	4	0	34	97	131.5	203	230.5	NA	NA	NA	NA	NA	NA	NA	NA
Temp	30	nst-4	16	1	4	0	38	104	139	209.5	237	NA	NA	NA	NA	NA	NA	NA	NA
Temp	30	nst-6	16	1	4	0	17.5	60	82.5	130.5	150	199.5	220.5	NA	NA	NA	NA	NA	NA
Temp	30	nst-7	16	1	4	0	19	55.5	77.5	119.5	136	180.5	202	248.5	NA	NA	NA	NA	NA
Temp	30	hda-1	16	1	4	0	27.5	79.5	108.5	165	186	246	NA	NA	NA	NA	NA	NA	NA
Temp	30	hda-2	16	1	4	0	29	78.5	105.5	161.5	184	243.5	NA	NA	NA	NA	NA	NA	NA
Temp	30	hda-4	16	1	4	0	33	96.5	130.5	198.5	225.5	NA	NA	NA	NA	NA	NA	NA	NA
Temp	30	aof2	16	1	4	0	35.5	93	123.5	185.5	210.5	NA	NA	NA	NA	NA	NA	NA	NA
Temp	30	lid2	16	1	4	0	33.5	95.5	128.5	194	220	NA	NA	NA	NA	NA	NA	NA	NA
Temp	30	qde-1	16	1	4	0	35	100.5	138.5	212	240	NA	NA	NA	NA	NA	NA	NA	NA
Temp	30	qde-2	16	1	4	NA	0	39.5	70.5	140.5	169	245	NA	NA	NA	NA	NA	NA	NA
Temp	30	dcl-1	16	1	4	0	29	90	124	193.5	221	NA	NA	NA	NA	NA	NA	NA	NA
Temp	30	dcl-2	16	1	4	0	34.5	100.5	137	211.5	240	NA	NA	NA	NA	NA	NA	NA	NA
Temp	30	qip	16	1	4	0	35	98	134	207	235	NA	NA	NA	NA	NA	NA	NA	NA
Temp	30	ngf-1	16	1	4	NA	0	10.5	14.5	24.5	28	39	42.5	51.5	NA	NA	NA	NA	NA
Temp	30	elp3	16	1	4	0	25.5	85.5	119.5	189	216	NA	NA	NA	NA	NA	NA	NA	NA
Temp	30	cont4200	16	1	4	0	34.5	98.5	132.5	203	231.5	NA	NA	NA	NA	NA	NA	NA	NA
Temp	15	set-7	17	2	4	NA	0	11.5	22.5	45.5	58	84	96.5	122.5	134	NA	NA	NA	NA
Temp	15	npf	17	2	4	NA	NA	0	2	6	NA	9.5	NA	NA	NA	NA	NA	NA	NA
Temp	15	set-2	17	2	4	NA	0	8	15	28.5	36	57	67.5	90.5	101	NA	NA	NA	NA
Temp	15	dim-5	17	2	4	0	0	0	0	0	0	0	0	0	0	NA	NA	NA	NA
Temp	15	set-1	17	2	4	NA	NA	0	7.5	20.5	27.5	43.5	52.5	68	75.5	NA	NA	NA	NA
Temp	15	dim-2	17	2	4	NA	0	11.5	22.5	45	58.5	84	97	123	136	NA	NA	NA	NA
Temp	15	dmm-1	17	2	4	NA	NA	0	10	33	45.5	72.5	85.5	114	126	NA	NA	NA	NA
Temp	15	dmm-2	17	2	4	NA	0	10	20	42	53	79	91	116.5	128	NA	NA	NA	NA
Temp	15	nst-1	17	2	4	NA	NA	0	9	28	40	66.5	77.5	103	113.5	NA	NA	NA	NA
Temp	15	nst-2	17	2	4	NA	0	13	25.5	49	61.5	88.5	101	126	137.5	NA	NA	NA	NA
Temp	15	nst-4	17	2	4	NA	0	10	18.5	39.5	50.5	77	89.5	116.5	127	NA	NA	NA	NA
Temp	15	nst-6	17	2	4	NA	NA	NA	0	10	15.5	31	39	63	74	NA	NA	NA	NA
Temp	15	nst-7	17	2	4	NA	NA	NA	0	11	16.5	36	44	68.5	80	NA	NA	NA	NA
Temp	15	hda-1	17	2	4	NA	NA	0	6.5	21	31	57	70.5	97	108.5	NA	NA	NA	NA
Temp	15	hda-2	17	2	4	NA	0	7	16	38.5	51	77	89	115	126.5	NA	NA	NA	NA
Temp	15	hda-4	17	2	4	NA	NA	0	9	27	36.5	60.5	73	99.5	112	NA	NA	NA	NA
Temp	15	aof2	17	2	4	NA	0	10	18.5	38.5	50	74.5	87.5	113.5	125.5	NA	NA	NA	NA
Temp	15	lid2	17	2	4	NA	0	10	19	42	53.5	79.5	92.5	119.5	130.5	NA	NA	NA	NA
Temp	15	qde-1	17	2	4	NA	0	7.5	16	34.5	44.5	69.5	81	106	117.5	NA	NA	NA	NA
Temp	15	qde-2	17	2	4	NA	NA	NA	0	4.5	NA	13	19	37.5	45.5	NA	NA	NA	NA
Temp	15	dcl-1	17	2	4	NA	0	10	20	41.5	52.5	76.5	88.5	112.5	123.5	NA	NA	NA	NA
Temp	15	dcl-2	17	2	4	NA	NA	0	9	30	42.5	69	81.5	110.5	123	NA	NA	NA	NA
Temp	15	qip	17	2	4	NA	NA	0	11	33.5	45.5	70.5	81	107	118	NA	NA	NA	NA
Temp	15	ngf-1	17	2	4	NA	NA	NA	0	5.5	7.5	14	17	23.5	27	NA	NA	NA	NA
Temp	15	elp3	17	2	4	NA	0	8.5	18.5	38	48.5	71.5	83	107.5	117.5	NA	NA	NA	NA
Temp	15	cont4200	17	2	4	NA	0	10	21	42	54.5	81.5	95	124.5	136.5	NA	NA	NA	NA
Temp	35	set-7	17	1	4	0	35.5	105	148.5	214.5	NA	NA	NA	NA	NA	NA	NA	NA	NA
Temp	35	npf	17	1	4	0	29.5	87.5	126.5	188.5	219	NA	NA	NA	NA	NA	NA	NA	NA
Temp	35	set-2	17	1	4	0	19.5	53	77	115	131.5	167	182	218.5	234	NA	NA	NA	NA
Temp	35	dim-5	17	1	4	NA	NA	0	15	37	48	70	77.5	88	91	NA	NA	NA	NA
Temp	35	set-1	17	1	4	0	22.5	69	100.5	153.5	178	230	252.5	NA	NA	NA	NA	NA	NA
Temp	35	dim-2	17	1	4	0	34.5	102	147	218	NA	NA	NA	NA	NA	NA	NA	NA	NA
Temp	35	dmm-1	17	1	4	0	30.5	95.5	141	213	239.5	NA	NA	NA	NA	NA	NA	NA	NA
Temp	35	dmm-2	17	1	4	0	30.5	95	136	204	234.5	NA	NA	NA	NA	NA	NA	NA	NA
Temp	35	nst-1	17	1	4	0	32	101.5	145.5	212	NA	NA	NA	NA	NA	NA	NA	NA	NA
Temp	35	nst-2	17	1	4	0	32	100.5	143.5	211	239	NA	NA	NA	NA	NA	NA	NA	NA
Temp	35	nst-4	17	1	4	0	34	105.5	151	222	NA	NA	NA	NA	NA	NA	NA	NA	NA
Temp	35	nst-6	17	1	4	0	20.5	58.5	83	125.5	143	180.5	200.5	238.5	256	NA	NA	NA	NA
Temp	35	nst-7	17	1	4	0	18.5	55	79.5	120	138.5	180.5	200	237.5	NA	NA	NA	NA	NA
Temp	35	hda-1	17	1	4	0	24.5	76.5	109.5	168.5	197	253	NA	NA	NA	NA	NA	NA	NA
Temp	35	hda-2	17	1	4	0	24.5	75.5	109	167	194	248.5	NA	NA	NA	NA	NA	NA	NA
Temp	35	hda-4	17	1	4	0	31.5	96.5	140	208.5	237	NA	NA	NA	NA	NA	NA	NA	NA
Temp	35	aof2	17	1	4	0	28.5	92.5	135	202.5	235	NA	NA	NA	NA	NA	NA	NA	NA
Temp	35	lid2	17	1	4	0	31	94	131.5	193	219.5	NA	NA	NA	NA	NA	NA	NA	NA
Temp	35	qde-1	17	1	4	0	32.5	100.5	146.5	221.5	NA	NA	NA	NA	NA	NA	NA	NA	NA
Temp	35	qde-2	17	1	4	NA	0	37	71.5	141.5	175.5	234	NA	NA	NA	NA	NA	NA	NA
Temp	35	dcl-1	17	1	4	0	31	100	145	215.5	NA	NA	NA	NA	NA	NA	NA	NA	NA
Temp	35	dcl-2	17	1	4	0	30	98.5	144.5	221	NA	NA	NA	NA	NA	NA	NA	NA	NA
Temp	35	qip	17	1	4	0	30.5	100.5	147.5	219.5	NA	NA	NA	NA	NA	NA	NA	NA	NA
Temp	35	ngf-1	17	1	4	NA	0	8	13.5	21.5	24	28	30	33	35	NA	NA	NA	NA
Temp	35	elp3	17	1	4	0	23	82	122.5	190.5	220.5	NA	NA	NA	NA	NA	NA	NA	NA
Temp	35	cont4200	17	1	4	0	30.5	99	143.5	219	NA	NA	NA	NA	NA	NA	NA	NA	NA
Temp	40	set-7	18	2	4	0	4	13.5	18.5	29.5	35.5	47	51.5	59	61.5	NA	NA	NA	NA
Temp	40	npf	18	2	4	0	7.5	10	NA	NA	NA	NA	NA	22	NA	NA	NA	NA	NA
Temp	40	set-2	18	2	4	0	12.5	40.5	52.5	72	80.5	107	120	138.5	147.5	NA	NA	NA	NA
Temp	40	dim-5	18	2	4	NA	0	12.5	20.5	36	44	59	64	73.5	77.5	NA	NA	NA	NA
Temp	40	set-1	18	2	4	0	6.5	21.5	30.5	50.5	61	83	93	115	126	NA	NA	NA	NA
Temp	40	dim-2	18	2	4	0	21	74.5	101.5	156	181.5	229.5	NA	NA	NA	NA	NA	NA	NA
Temp	40	dmm-1	18	2	4	0	10.5	40.5	57.5	89	106	141	157.5	195.5	214	NA	NA	NA	NA
Temp	40	dmm-2	18	2	4	0	15.5	59	82	133.5	159	203	223.5	NA	NA	NA	NA	NA	NA
Temp	40	nst-1	18	2	4	0	21.5	79.5	107	160	184	230.5	NA	NA	NA	NA	NA	NA	NA
Temp	40	nst-2	18	2	4	0	10.5	39	54	80.5	92.5	116.5	126	146.5	156.5	NA	NA	NA	NA
Temp	40	nst-4	18	2	4	0	23.5	82	110.5	163.5	190	237.5	NA	NA	NA	NA	NA	NA	NA
Temp	40	nst-6	18	2	4	0	12	43.5	60	90.5	107	139	154	185.5	200	NA	NA	NA	NA
Temp	40	nst-7	18	2	4	NA	NA	0	5	18	26	43	52.5	71.5	82.5	NA	NA	NA	NA
Temp	40	hda-1	18	2	4	0	4.5	17.5	26	48.5	63	92.5	106	137	153	NA	NA	NA	NA
Temp	40	hda-2	18	2	4	0	13.5	47.5	65	101.5	121	160	178	213	231	NA	NA	NA	NA
Temp	40	hda-4	18	2	4	0	17.5	62	83.5	130.5	154	200.5	217.5	NA	NA	NA	NA	NA	NA
Temp	40	aof2	18	2	4	0	6	29	42.5	68.5	80	102.5	110.5	128.5	138	NA	NA	NA	NA
Temp	40	lid2	18	2	4	0	14.5	51.5	70.5	110.5	133.5	177	196.5	236.5	255.5	NA	NA	NA	NA
Temp	40	qde-1	18	2	4	0	18.5	66.5	93.5	151	178.5	226.5	248.5	NA	NA	NA	NA	NA	NA
Temp	40	qde-2	18	2	4	NA	NA	NA	0	24	31.5	48.5	59.5	77	86	NA	NA	NA	NA
Temp	40	dcl-1	18	2	4	0	20	70	97	153.5	181	230	NA	NA	NA	NA	NA	NA	NA
Temp	40	dcl-2	18	2	4	0	20.5	74.5	100.5	153.5	178.5	225.5	NA	NA	NA	NA	NA	NA	NA
Temp	40	qip	18	2	4	0	13	46	64	101	121.5	158.5	176.5	216.5	235.5	NA	NA	NA	NA
Temp	40	ngf-1	18	2	4	NA	NA	0	1.5	4.5	6.5	9	10	12.5	NA	NA	NA	NA	NA
Temp	40	elp3	18	2	4	0	6.5	31	47	80	97	128	141.5	173	188	NA	NA	NA	NA
Temp	40	cont4200	18	2	4	0	21	74	101.5	158	185	234	NA	NA	NA	NA	NA	NA	NA
Temp	20	set-7	18	1	4	0	11	44	60.5	98	114.5	150.5	167.5	202.5	219.5	NA	NA	NA	NA
Temp	20	npf	18	1	4	0	4	12.5	17	31.5	41	57.5	65	77	84	NA	NA	NA	NA
Temp	20	set-2	18	1	4	0	10	39.5	55	90	108.5	142.5	159.5	191.5	208	NA	NA	NA	NA
Temp	20	dim-5	18	1	4	NA	NA	0	2	4.5	NA	6.5	9	NA	NA	NA	NA	NA	NA
Temp	20	set-1	18	1	4	0	4.5	26	37	60.5	71	94.5	105.5	127.5	138.5	NA	NA	NA	NA
Temp	20	dim-2	18	1	4	0	10	42	60	98.5	115.5	150	168	203	220.5	NA	NA	NA	NA
Temp	20	dmm-1	18	1	4	0	9.5	42.5	58.5	94.5	112.5	150	167	199	214	NA	NA	NA	NA
Temp	20	dmm-2	18	1	4	0	9.5	37	52	85	100	134	150	179.5	194.5	NA	NA	NA	NA
Temp	20	nst-1	18	1	4	0	11	42	59	95	111	144	158.5	188	202.5	NA	NA	NA	NA
Temp	20	nst-2	18	1	4	0	9.5	41	58	94.5	110.5	145	162	197	212.5	NA	NA	NA	NA
Temp	20	nst-4	18	1	4	0	11	41	58.5	97	114.5	149.5	166	200.5	217.5	NA	NA	NA	NA
Temp	20	nst-6	18	1	4	NA	0	18.5	34.5	65.5	83	118.5	135.5	168	183	NA	NA	NA	NA
Temp	20	nst-7	18	1	4	NA	0	18.5	29.5	57	73	103.5	121	151	165	NA	NA	NA	NA
Temp	20	hda-1	18	1	4	0	8.5	40	56.5	91.5	108	141.5	157	187.5	203.5	NA	NA	NA	NA
Temp	20	hda-2	18	1	4	0	8	38.5	55.5	90.5	106.5	138	153.5	183.5	199.5	NA	NA	NA	NA
Temp	20	hda-4	18	1	4	0	10	41	58	96	113.5	148.5	165.5	198.5	215	NA	NA	NA	NA
Temp	20	aof2	18	1	4	0	9	34	50.5	84.5	100.5	134.5	149.5	179.5	194	NA	NA	NA	NA
Temp	20	lid2	18	1	4	0	7.5	35.5	52	86	103	132.5	148	179	194.5	NA	NA	NA	NA
Temp	20	qde-1	18	1	4	0	11	41.5	57.5	95	114	150	166	202	221	NA	NA	NA	NA
Temp	20	qde-2	18	1	4	NA	NA	0	8	32	47	82	99.5	134.5	153.5	NA	NA	NA	NA
Temp	20	dcl-1	18	1	4	0	10	40.5	58	95	112.5	149	165.5	200.5	218.5	NA	NA	NA	NA
Temp	20	dcl-2	18	1	4	0	9.5	39.5	56	93	110	149	165.5	199	214.5	NA	NA	NA	NA
Temp	20	qip	18	1	4	0	9	39.5	56	92.5	111	149	166.5	199.5	216	NA	NA	NA	NA
Temp	20	ngf-1	18	1	4	NA	NA	0	4.5	12.5	16.5	25	28	35.5	39.5	NA	NA	NA	NA
Temp	20	elp3	18	1	4	0	6.5	33.5	49	85	101	136	151.5	182.5	197.5	NA	NA	NA	NA
Temp	20	cont4200	18	1	4	0	9	39.5	57	95	113	147.5	164.5	198	214.5	NA	NA	NA	NA
Temp	25	set-7	13	1	5	0	15.5	74.5	97.5	150	181	232	NA	NA	NA	NA	NA	NA	NA
Temp	25	npf	13	1	5	0	10.5	46.5	60	90.5	105.5	138	154.5	NA	NA	NA	NA	NA	NA
Temp	25	set-2	13	1	5	0	13.5	68.5	88.5	140	164	210.5	232.5	NA	NA	NA	NA	NA	NA
Temp	25	dim-5	13	1	5	NA	NA	0	NA	4.5	NA	13.5	16	NA	NA	NA	NA	NA	NA
Temp	25	set-1	13	1	5	0	11.5	50.5	66	109.5	132	174	195	NA	NA	NA	NA	NA	NA
Temp	25	dim-2	13	1	5	0	14.5	73	95.5	154	180	233	NA	NA	NA	NA	NA	NA	NA
Temp	25	dmm-1	13	1	5	0	15	71	93.5	156	184.5	235	NA	NA	NA	NA	NA	NA	NA
Temp	25	dmm-2	13	1	5	0	13.5	64.5	86	145	169	216	237.5	NA	NA	NA	NA	NA	NA
Temp	25	nst-1	13	1	5	0	15	72.5	93.5	151.5	175	223.5	244.5	NA	NA	NA	NA	NA	NA
Temp	25	nst-2	13	1	5	0	14.5	73.5	96	153.5	178	227	247	NA	NA	NA	NA	NA	NA
Temp	25	nst-4	13	1	5	0	12.5	70.5	92.5	152.5	179.5	230.5	NA	NA	NA	NA	NA	NA	NA
Temp	25	nst-6	13	1	5	0	6.5	44	62.5	107.5	126.5	165.5	183.5	NA	NA	NA	NA	NA	NA
Temp	25	nst-7	13	1	5	0	5.5	45.5	62	104.5	123.5	162	184.5	NA	NA	NA	NA	NA	NA
Temp	25	hda-1	13	1	5	0	13.5	68.5	89	136.5	161	204	225	NA	NA	NA	NA	NA	NA
Temp	25	hda-2	13	1	5	0	11	62	80.5	130.5	152.5	195	217.5	NA	NA	NA	NA	NA	NA
Temp	25	hda-4	13	1	5	0	14.5	70.5	92	152.5	179.5	229	NA	NA	NA	NA	NA	NA	NA
Temp	25	aof2	13	1	5	0	12	61.5	81.5	138.5	159.5	206.5	229.5	NA	NA	NA	NA	NA	NA
Temp	25	lid2	13	1	5	0	11	63.5	82	136.5	160	208	230.5	NA	NA	NA	NA	NA	NA
Temp	25	qde-1	13	1	5	0	14	68.5	93	152.5	180	230.5	NA	NA	NA	NA	NA	NA	NA
Temp	25	qde-2	13	1	5	0	3.5	37	57	114.5	144	200.5	226.5	NA	NA	NA	NA	NA	NA
Temp	25	dcl-1	13	1	5	0	18	65.5	85.5	139	164	210.5	236.5	NA	NA	NA	NA	NA	NA
Temp	25	dcl-2	13	1	5	0	13.5	69.5	90.5	154	180.5	232.5	NA	NA	NA	NA	NA	NA	NA
Temp	25	qip	13	1	5	0	14.5	71	94	153	179.5	230	253.5	NA	NA	NA	NA	NA	NA
Temp	25	ngf-1	13	1	5	NA	0	11	15.5	26	31	38.5	43.5	NA	NA	NA	NA	NA	NA
Temp	25	elp3	13	1	5	0	11.5	63.5	84.5	137	163	210	230.5	NA	NA	NA	NA	NA	NA
Temp	25	cont4200	13	1	5	0	13.5	70.5	91	150	177	228.5	249.5	NA	NA	NA	NA	NA	NA
Temp	30	set-7	13	2	5	0	22.5	101.5	130.5	201.5	235	NA	NA	NA	NA	NA	NA	NA	NA
Temp	30	npf	13	2	5	0	16.5	73	92.5	137	158	198	214	NA	NA	NA	NA	NA	NA
Temp	30	set-2	13	2	5	0	15	57	77	120.5	138.5	173.5	192.5	NA	NA	NA	NA	NA	NA
Temp	30	dim-5	13	2	5	NA	NA	0	14	37	41.5	45.5	NA	NA	NA	NA	NA	NA	NA
Temp	30	set-1	13	2	5	0	14	67	88.5	142.5	169.5	219.5	243.5	NA	NA	NA	NA	NA	NA
Temp	30	dim-2	13	2	5	0	21.5	100	131.5	207.5	238	NA	NA	NA	NA	NA	NA	NA	NA
Temp	30	dmm-1	13	2	5	0	18.5	90	119.5	190.5	219.5	NA	NA	NA	NA	NA	NA	NA	NA
Temp	30	dmm-2	13	2	5	0	16.5	87.5	116.5	187	215.5	NA	NA	NA	NA	NA	NA	NA	NA
Temp	30	nst-1	13	2	5	0	21.5	96.5	126.5	196.5	224	NA	NA	NA	NA	NA	NA	NA	NA
Temp	30	nst-2	13	2	5	0	23	103.5	135.5	211	NA	NA	NA	NA	NA	NA	NA	NA	NA
Temp	30	nst-4	13	2	5	0	22.5	105.5	136.5	211	NA	NA	NA	NA	NA	NA	NA	NA	NA
Temp	30	nst-6	13	2	5	0	12.5	57.5	75	118	139	181.5	202	NA	NA	NA	NA	NA	NA
Temp	30	nst-7	13	2	5	0	13	54.5	70	113.5	132.5	171.5	192	NA	NA	NA	NA	NA	NA
Temp	30	hda-1	13	2	5	0	18	80.5	103.5	162	188	238	NA	NA	NA	NA	NA	NA	NA
Temp	30	hda-2	13	2	5	0	18	78	100	161.5	190.5	244.5	NA	NA	NA	NA	NA	NA	NA
Temp	30	hda-4	13	2	5	0	19.5	97	128	203.5	235	NA	NA	NA	NA	NA	NA	NA	NA
Temp	30	aof2	13	2	5	0	18	85.5	112	178	207.5	NA	NA	NA	NA	NA	NA	NA	NA
Temp	30	lid2	13	2	5	0	19.5	91.5	119.5	185	210.5	NA	NA	NA	NA	NA	NA	NA	NA
Temp	30	qde-1	13	2	5	NA	NA	NA	NA	NA	NA	NA	NA	NA	NA	NA	NA	NA	NA
Temp	30	qde-2	13	2	5	0	7.5	64.5	94	171.5	202.5	259.5	NA	NA	NA	NA	NA	NA	NA
Temp	30	dcl-1	13	2	5	0	21	100.5	130.5	206.5	238.5	NA	NA	NA	NA	NA	NA	NA	NA
Temp	30	dcl-2	13	2	5	0	20.5	99	129.5	201.5	232.5	NA	NA	NA	NA	NA	NA	NA	NA
Temp	30	qip	13	2	5	0	20.5	98	127.5	201	232.5	NA	NA	NA	NA	NA	NA	NA	NA
Temp	30	ngf-1	13	2	5	0	4.5	16	19	28.5	32.5	39.5	42.5	NA	NA	NA	NA	NA	NA
Temp	30	elp3	13	2	5	0	15	85.5	114.5	188	220	NA	NA	NA	NA	NA	NA	NA	NA
Temp	30	cont4200	13	2	5	0	19.5	96	126.5	200.5	232.5	NA	NA	NA	NA	NA	NA	NA	NA
Temp	15	set-7	14	1	5	NA	NA	0	7.5	28.5	39.5	64.5	76.5	101.5	113.5	NA	NA	NA	NA
Temp	15	npf	14	1	5	NA	NA	0	6	14.5	17.5	20	NA	NA	NA	NA	NA	NA	NA
Temp	15	set-2	14	1	5	NA	NA	0	6.5	23	NA	54.5	65	86.5	96.5	NA	NA	NA	NA
Temp	15	dim-5	14	1	5	0	0	0	0	0	0	0	0	0	0	NA	NA	NA	NA
Temp	15	set-1	14	1	5	NA	NA	0	5	18	25.5	41	48.5	60	65	NA	NA	NA	NA
Temp	15	dim-2	14	1	5	NA	0	11	20	42	53	76.5	88.5	112.5	122.5	NA	NA	NA	NA
Temp	15	dmm-1	14	1	5	NA	0	11.5	20.5	44	54.5	81	93	119	130	NA	NA	NA	NA
Temp	15	dmm-2	14	1	5	NA	NA	0	7	28.5	39.5	65	76.5	100.5	111	NA	NA	NA	NA
Temp	15	nst-1	14	1	5	NA	0	15.5	24	47.5	59.5	84.5	97	122.5	133	NA	NA	NA	NA
Temp	15	nst-2	14	1	5	NA	0	15	25.5	49.5	62.5	89.5	101.5	127.5	138.5	NA	NA	NA	NA
Temp	15	nst-4	14	1	5	NA	0	12	20.5	44.5	56.5	83	95.5	121	132	NA	NA	NA	NA
Temp	15	nst-6	14	1	5	NA	NA	0	3.5	15.5	23.5	41.5	52.5	74.5	85.5	NA	NA	NA	NA
Temp	15	nst-7	14	1	5	NA	NA	0	3	13.5	21	37	46.5	69.5	80.5	NA	NA	NA	NA
Temp	15	hda-1	14	1	5	NA	0	14.5	24.5	47.5	59	83.5	95	119.5	129	NA	NA	NA	NA
Temp	15	hda-2	14	1	5	NA	NA	0	8	28.5	40	65	76.5	101	111.5	NA	NA	NA	NA
Temp	15	hda-4	14	1	5	NA	0	12.5	21.5	43.5	55.5	80.5	91.5	116.5	127.5	NA	NA	NA	NA
Temp	15	aof2	14	1	5	NA	0	13	21	42.5	54.5	77.5	88.5	112	122	NA	NA	NA	NA
Temp	15	lid2	14	1	5	NA	0	12	19.5	39.5	50.5	74.5	85.5	110	120	NA	NA	NA	NA
Temp	15	qde-1	14	1	5	NA	0	14.5	24	47.5	60.5	85.5	98.5	124	135	NA	NA	NA	NA
Temp	15	qde-2	14	1	5	NA	NA	NA	0	10	17.5	34.5	43	63.5	74	NA	NA	NA	NA
Temp	15	dcl-1	14	1	5	NA	0	13	21.5	40	50.5	74	84.5	108.5	118.5	NA	NA	NA	NA
Temp	15	dcl-2	14	1	5	NA	0	15	24	46.5	59	85	96.5	123	134.5	NA	NA	NA	NA
Temp	15	qip	14	1	5	NA	0	14.5	24	47.5	59.5	85	97	123	134.5	NA	NA	NA	NA
Temp	15	ngf-1	14	1	5	NA	NA	0	2.5	7.5	NA	15.5	18.5	24	26.5	NA	NA	NA	NA
Temp	15	elp3	14	1	5	NA	0	13.5	22	43.5	56	80.5	92.5	117.5	130	NA	NA	NA	NA
Temp	15	cont4200	14	1	5	NA	0	13.5	23.5	45.5	57	82.5	94.5	120	131	NA	NA	NA	NA
Temp	35	set-7	14	2	5	0	30	108	142.5	210.5	239	NA	NA	NA	NA	NA	NA	NA	NA
Temp	35	npf	14	2	5	0	22	72.5	96.5	148.5	169.5	205.5	219.5	NA	NA	NA	NA	NA	NA
Temp	35	set-2	14	2	5	0	20.5	66	86.5	129.5	148.5	188.5	208.5	250	NA	NA	NA	NA	NA
Temp	35	dim-5	14	2	5	NA	NA	0	NA	20	NA	NA	31	51.5	57.5	NA	NA	NA	NA
Temp	35	set-1	14	2	5	0	21	75	102	156	181	230	NA	NA	NA	NA	NA	NA	NA
Temp	35	dim-2	14	2	5	0	28	102.5	135.5	194.5	216	NA	NA	NA	NA	NA	NA	NA	NA
Temp	35	dmm-1	14	2	5	0	26	92	123.5	186	213.5	NA	NA	NA	NA	NA	NA	NA	NA
Temp	35	dmm-2	14	2	5	0	28.5	102	135.5	202.5	231.5	NA	NA	NA	NA	NA	NA	NA	NA
Temp	35	nst-1	14	2	5	0	32	113	149.5	216.5	NA	NA	NA	NA	NA	NA	NA	NA	NA
Temp	35	nst-2	14	2	5	0	28.5	96.5	127.5	184	209.5	NA	NA	NA	NA	NA	NA	NA	NA
Temp	35	nst-4	14	2	5	0	31.5	109.5	144	210	236	NA	NA	NA	NA	NA	NA	NA	NA
Temp	35	nst-6	14	2	5	0	18	58	76	113.5	131.5	165.5	184	221.5	241	NA	NA	NA	NA
Temp	35	nst-7	14	2	5	0	17.5	55.5	73.5	109.5	127.5	162	179	216.5	233.5	NA	NA	NA	NA
Temp	35	hda-1	14	2	5	0	24.5	81	108	163	187.5	232.5	NA	NA	NA	NA	NA	NA	NA
Temp	35	hda-2	14	2	5	0	20.5	70.5	94	142.5	165.5	211	234	NA	NA	NA	NA	NA	NA
Temp	35	hda-4	14	2	5	0	32	110.5	147	215.5	NA	NA	NA	NA	NA	NA	NA	NA	NA
Temp	35	aof2	14	2	5	0	29.5	103.5	138.5	203	230.5	NA	NA	NA	NA	NA	NA	NA	NA
Temp	35	lid2	14	2	5	0	24.5	90	118	168.5	189.5	233.5	NA	NA	NA	NA	NA	NA	NA
Temp	35	qde-1	14	2	5	0	32.5	113.5	150.5	227	NA	NA	NA	NA	NA	NA	NA	NA	NA
Temp	35	qde-2	14	2	5	NA	0	42	67.5	120.5	145	192	213.5	NA	NA	NA	NA	NA	NA
Temp	35	dcl-1	14	2	5	0	31.5	112	149.5	215.5	NA	NA	NA	NA	NA	NA	NA	NA	NA
Temp	35	dcl-2	14	2	5	0	32	114	151.5	222.5	NA	NA	NA	NA	NA	NA	NA	NA	NA
Temp	35	qip	14	2	5	0	31.5	105	139	201.5	228.5	NA	NA	NA	NA	NA	NA	NA	NA
Temp	35	ngf-1	14	2	5	0	4.5	13	18.5	24.5	26.5	29.5	31	35	NA	NA	NA	NA	NA
Temp	35	elp3	14	2	5	0	23.5	94.5	128	193.5	223.5	NA	NA	NA	NA	NA	NA	NA	NA
Temp	35	cont4200	14	2	5	0	27.5	100	131.5	186.5	208.5	NA	NA	NA	NA	NA	NA	NA	NA
Temp	40	set-7	15	1	5	0	22	78.5	105.5	162	188	229	NA	NA	NA	NA	NA	NA	NA
Temp	40	npf	15	1	5	0	0	0	0	0	0	0	0	0	0	NA	NA	NA	NA
Temp	40	set-2	15	1	5	0	11	34.5	44.5	63	69.5	85	96.5	108.5	114.5	NA	NA	NA	NA
Temp	40	dim-5	15	1	5	0	5.5	28	38.5	58.5	68.5	82.5	91.5	106	114	NA	NA	NA	NA
Temp	40	set-1	15	1	5	0	9.5	30.5	43.5	68	84	107.5	121.5	142	152	NA	NA	NA	NA
Temp	40	dim-2	15	1	5	0	14.5	53	74	117.5	139.5	175.5	196.5	230.5	247.5	NA	NA	NA	NA
Temp	40	dmm-1	15	1	5	0	20	76.5	106.5	166.5	195	239.5	NA	NA	NA	NA	NA	NA	NA
Temp	40	dmm-2	15	1	5	0	11.5	46	63.5	104	124	156.5	174.5	198	209.5	NA	NA	NA	NA
Temp	40	nst-1	15	1	5	0	18	65.5	89.5	136	158.5	193.5	212	235.5	248.5	NA	NA	NA	NA
Temp	40	nst-2	15	1	5	0	19.5	69.5	94	145.5	171	210	229.5	NA	NA	NA	NA	NA	NA
Temp	40	nst-4	15	1	5	0	22.5	78.5	107	163.5	188.5	230	NA	NA	NA	NA	NA	NA	NA
Temp	40	nst-6	15	1	5	NA	0	34.5	50.5	87.5	105	137.5	152	181	196	NA	NA	NA	NA
Temp	40	nst-7	15	1	5	0	8	34	50.5	76.5	92.5	113.5	126.5	148	160.5	NA	NA	NA	NA
Temp	40	hda-1	15	1	5	0	11.5	44	61.5	100	120.5	155	175	205	220.5	NA	NA	NA	NA
Temp	40	hda-2	15	1	5	0	9.5	32.5	45.5	76	93	120.5	137.5	163	177.5	NA	NA	NA	NA
Temp	40	hda-4	15	1	5	0	21.5	73	98.5	151	175.5	214	238.5	NA	NA	NA	NA	NA	NA
Temp	40	aof2	15	1	5	0	22.5	77.5	104	154.5	177	215	234	NA	NA	NA	NA	NA	NA
Temp	40	lid2	15	1	5	0	16	56	76.5	118	138.5	171	189.5	214	228.5	NA	NA	NA	NA
Temp	40	qde-1	15	1	5	0	19	66	90.5	137	160.5	199	219.5	NA	NA	NA	NA	NA	NA
Temp	40	qde-2	15	1	5	NA	NA	0	13.5	44	59	82.5	95.5	117	127	NA	NA	NA	NA
Temp	40	dcl-1	15	1	5	0	25.5	88.5	118.5	181	211	NA	NA	NA	NA	NA	NA	NA	NA
Temp	40	dcl-2	15	1	5	0	21.5	77.5	105	157	182.5	218.5	235	NA	NA	NA	NA	NA	NA
Temp	40	qip	15	1	5	0	14	51.5	71	112	132.5	165	184	209.5	222.5	NA	NA	NA	NA
Temp	40	ngf-1	15	1	5	NA	NA	0	2.5	6	8	10.5	12.5	14	16	NA	NA	NA	NA
Temp	40	elp3	15	1	5	0	16	60	84.5	132.5	157.5	197.5	220	252	NA	NA	NA	NA	NA
Temp	40	cont4200	15	1	5	0	22	78.5	107.5	168	198	244.5	NA	NA	NA	NA	NA	NA	NA
Temp	20	set-7	15	2	5	0	10.5	47.5	67.5	109	131.5	171	194	231	250	NA	NA	NA	NA
Temp	20	npf	15	2	5	0	10	29.5	40	62.5	77	98.5	110.5	133.5	146.5	NA	NA	NA	NA
Temp	20	set-2	15	2	5	0	10	48.5	68	112	135.5	175	196.5	234.5	NA	NA	NA	NA	NA
Temp	20	dim-5	15	2	5	NA	NA	0	3.5	12.5	17.5	22	24.5	31	34.5	NA	NA	NA	NA
Temp	20	set-1	15	2	5	0	9	35.5	48.5	77.5	92.5	118.5	133.5	161	175.5	NA	NA	NA	NA
Temp	20	dim-2	15	2	5	0	12	51	70.5	114.5	137.5	180	200.5	239	259	NA	NA	NA	NA
Temp	20	dmm-1	15	2	5	0	11.5	50.5	71.5	119	144	186.5	209	248.5	NA	NA	NA	NA	NA
Temp	20	dmm-2	15	2	5	0	11	43	60.5	98.5	117	149	168.5	201	216.5	NA	NA	NA	NA
Temp	20	nst-1	15	2	5	0	13	48	67.5	108.5	130	161	185	219.5	236.5	NA	NA	NA	NA
Temp	20	nst-2	15	2	5	0	11.5	45.5	65	105	126.5	163	183.5	218.5	237	NA	NA	NA	NA
Temp	20	nst-4	15	2	5	0	11	49.5	69.5	111.5	133.5	170	190.5	226.5	243	NA	NA	NA	NA
Temp	20	nst-6	15	2	5	NA	0	16.5	31	65.5	87	122.5	141.5	176.5	193.5	NA	NA	NA	NA
Temp	20	nst-7	15	2	5	NA	0	18	34.5	70.5	90	125.5	145	181	200	NA	NA	NA	NA
Temp	20	hda-1	15	2	5	0	11	46	65.5	103.5	123.5	157	176	209	226.5	NA	NA	NA	NA
Temp	20	hda-2	15	2	5	0	11.5	51	70.5	107.5	129.5	164	182	217	234	NA	NA	NA	NA
Temp	20	hda-4	15	2	5	0	13	53	73	116.5	140	180	202.5	238.5	NA	NA	NA	NA	NA
Temp	20	aof2	15	2	5	0	11.5	48	66	106.5	127.5	165.5	186	221.5	240.5	NA	NA	NA	NA
Temp	20	lid2	15	2	5	0	9.5	41.5	59.5	98	118.5	153	172	205.5	224.5	NA	NA	NA	NA
Temp	20	qde-1	15	2	5	0	12.5	50.5	72	117.5	141	181	201.5	239.5	NA	NA	NA	NA	NA
Temp	20	qde-2	15	2	5	NA	0	14	25.5	58	78.5	117.5	139	180.5	201.5	NA	NA	NA	NA
Temp	20	dcl-1	15	2	5	0	13	48.5	68.5	111.5	136	177.5	199.5	237	NA	NA	NA	NA	NA
Temp	20	dcl-2	15	2	5	0	11.5	47.5	66.5	107	130	168	188	223.5	243.5	NA	NA	NA	NA
Temp	20	qip	15	2	5	0	13	49.5	69.5	112.5	134.5	174	196	234.5	252.5	NA	NA	NA	NA
Temp	20	ngf-1	15	2	5	NA	0	9.5	13.5	24	28.5	38	42	50.5	55.5	NA	NA	NA	NA
Temp	20	elp3	15	2	5	0	11	47.5	66	108.5	131	167.5	189	223.5	241	NA	NA	NA	NA
Temp	20	cont4200	15	2	5	0	14	51.5	70.5	112.5	137	177	198	234.5	NA	NA	NA	NA	NA
NaCl	0	set-7	4	3	1	0	15	74	99.5	158	180	235	NA	NA	NA	NA	NA	NA	NA
NaCl	0	npf	4	3	1	0	9.5	39.5	82	96	125	143	176	190.5	224	239.5	NA	NA	NA
NaCl	0	set-2	4	3	1	0	15.5	70	92	144	166	217	237.5	NA	NA	NA	NA	NA	NA
NaCl	0	dim-5	4	3	1	NA	NA	NA	0	2.5	NA	5.5	NA	6.5	NA	9	NA	NA	NA
NaCl	0	set-1	4	3	1	0	12	47.5	66	105	126.5	167.5	189	232.5	250.5	NA	NA	NA	NA
NaCl	0	dim-2	4	3	1	0	19	72	104	156	182	237.5	NA	NA	NA	NA	NA	NA	NA
NaCl	0	dmm-1	4	3	1	0	15	67	89.5	NA	169.5	221	245	NA	NA	NA	NA	NA	NA
NaCl	0	dmm-2	4	3	1	0	11	61.5	87	139	161.5	210.5	234	NA	NA	NA	NA	NA	NA
NaCl	0	nst-1	4	3	1	0	17	71	99.5	149.5	177.5	228	252	NA	NA	NA	NA	NA	NA
NaCl	0	nst-2	4	3	1	0	14	69.5	94.5	154.5	178.5	236	NA	NA	NA	NA	NA	NA	NA
NaCl	0	nst-4	4	3	1	0	14.5	68.5	98	149.5	179	232.5	NA	NA	NA	NA	NA	NA	NA
NaCl	0	nst-6	4	3	1	NA	0	29	49	88	111	149	170	213.5	231.5	NA	NA	NA	NA
NaCl	0	nst-7	4	3	1	NA	0	28.5	41.5	92.5	112	152.5	172.5	NA	226.5	NA	NA	NA	NA
NaCl	0	hda-1	4	3	1	0	18.5	67.5	91	135	158	200	220	259	NA	NA	NA	NA	NA
NaCl	0	hda-2	4	3	1	0	14	65.5	89.5	129.5	155	198.5	219.5	259	NA	NA	NA	NA	NA
NaCl	0	hda-4	4	3	1	0	17.5	67.5	98	148.5	177.5	227.5	257	NA	NA	NA	NA	NA	NA
NaCl	0	aof2	4	3	1	0	14.5	67	92.5	143.5	166	215	237.5	NA	NA	NA	NA	NA	NA
NaCl	0	lid2	4	3	1	0	12	63	85.5	139	161.5	215	237.5	NA	NA	NA	NA	NA	NA
NaCl	0	qde-1	4	3	1	0	14	70	93.5	155	179	235	NA	NA	NA	NA	NA	NA	NA
NaCl	0	qde-2	4	3	1	NA	0	23	44.5	90	122.5	176	206.5	258	NA	NA	NA	NA	NA
NaCl	0	dcl-1	4	3	1	0	14	65.5	94	148	177	230.5	256	NA	NA	NA	NA	NA	NA
NaCl	0	dcl-2	4	3	1	0	13	70	94.5	155	177	233	256	NA	NA	NA	NA	NA	NA
NaCl	0	qip	4	3	1	0	12.5	66.5	93	147	172	226.5	252	NA	NA	NA	NA	NA	NA
NaCl	0	ngf-1	4	3	1	NA	0	13.5	19.5	31.5	38	49.5	56.5	68	73.5	83	88.5	96.5	101
NaCl	0	elp3	4	3	1	0	10.5	52.5	80.5	133	159.5	206	230.5	NA	NA	NA	NA	NA	NA
NaCl	0	cont4200	4	3	1	0	15	69	98.5	151.5	177	231	256	NA	NA	NA	NA	NA	NA
NaCl	0.2	set-7	4	3	1	0	14.5	63.5	84.5	132.5	152.5	194.5	214.5	255.5	NA	NA	NA	NA	NA
NaCl	0.2	npf	4	3	1	0	7.5	27.5	33.5	48	51.5	70.5	87.5	111.5	122.5	149	164.5	192.5	208.5
NaCl	0.2	set-2	4	3	1	0	10	62	84	129.5	150.5	196	216.5	NA	NA	NA	NA	NA	NA
NaCl	0.2	dim-5	4	3	1	NA	NA	NA	NA	0	5	8.5	11	13	15	NA	NA	NA	NA
NaCl	0.2	set-1	4	3	1	0	11	43.5	63	96	119	156.5	178	215	235.5	NA	NA	NA	NA
NaCl	0.2	dim-2	4	3	1	0	17	62	85	125.5	148	190	214	256	NA	NA	NA	NA	NA
NaCl	0.2	dmm-1	4	3	1	0	13.5	61.5	81	126.5	143	184	200	240.5	255.5	NA	NA	NA	NA
NaCl	0.2	dmm-2	4	3	1	0	12	53.5	77	114	137.5	177.5	199	235.5	256.5	NA	NA	NA	NA
NaCl	0.2	nst-1	4	3	1	0	13	60.5	79	123.5	141.5	183	202	245	NA	NA	NA	NA	NA
NaCl	0.2	nst-2	4	3	1	0	14.5	60	80	121	143	184	206.5	247	NA	NA	NA	NA	NA
NaCl	0.2	nst-4	4	3	1	0	12	61	79	124.5	143.5	187	208	249	NA	NA	NA	NA	NA
NaCl	0.2	nst-6	4	3	1	NA	0	22	45.5	79	99.5	137	158.5	196.5	216	255	NA	NA	NA
NaCl	0.2	nst-7	4	3	1	NA	0	22	39.5	74.5	96.5	129.5	148	184.5	204	239.5	255.5	NA	NA
NaCl	0.2	hda-1	4	3	1	0	10	60.5	78.5	123	142	184.5	202	241	257.5	NA	NA	NA	NA
NaCl	0.2	hda-2	4	3	1	0	12	54.5	78.5	117.5	141	178	197	235	255.5	NA	NA	NA	NA
NaCl	0.2	hda-4	4	3	1	0	13.5	57.5	81.5	123.5	147.5	188.5	213	256	NA	NA	NA	NA	NA
NaCl	0.2	aof2	4	3	1	0	11	53.5	74	120.5	140	181.5	198.5	242	260	NA	NA	NA	NA
NaCl	0.2	lid2	4	3	1	0	12	55	77.5	115.5	138	178.5	198.5	238.5	256.5	NA	NA	NA	NA
NaCl	0.2	qde-1	4	3	1	0	12	59.5	79	128	147.5	191	212.5	258.5	NA	NA	NA	NA	NA
NaCl	0.2	qde-2	4	3	1	NA	NA	0	19	58.5	84.5	132	161	208.5	230.5	NA	NA	NA	NA
NaCl	0.2	dcl-1	4	3	1	NA	0	41.5	67	107.5	133	176	199.5	240.5	NA	NA	NA	NA	NA
NaCl	0.2	dcl-2	4	3	1	0	13	57.5	81.5	123	147.5	187	211.5	255.5	NA	NA	NA	NA	NA
NaCl	0.2	qip	4	3	1	0	12.5	57.5	81.5	123.5	146	185.5	207.5	248	NA	NA	NA	NA	NA
NaCl	0.2	ngf-1	4	3	1	NA	NA	0	7	16.5	20	27.5	31.5	37.5	41.5	47	49.5	54.5	58
NaCl	0.2	elp3	4	3	1	0	9	NA	66	107.5	125	164.5	182.5	220.5	238	NA	NA	NA	NA
NaCl	0.2	cont4200	4	3	1	0	14	58	84.5	126	149.5	188	211	250	NA	NA	NA	NA	NA
NaCl	0.4	set-7	4	3	1	0	11.5	53	70.5	105.5	122.5	157.5	173.5	209	224.5	255.5	NA	NA	NA
NaCl	0.4	npf	4	3	1	0	5.5	11.5	17	21	NA	NA	NA	NA	NA	NA	NA	NA	NA
NaCl	0.4	set-2	4	3	1	0	14.5	56.5	74	115	132	171.5	188	NA	238.5	NA	NA	NA	NA
NaCl	0.4	dim-5	4	3	1	NA	NA	NA	NA	0	4	7	9.5	13.5	16	19	NA	NA	NA
NaCl	0.4	set-1	4	3	1	NA	0	28.5	45.5	76.5	95	128	148.5	181	196.5	227.5	242.5	NA	NA
NaCl	0.4	dim-2	4	3	1	0	12.5	51	71.5	107	126.5	161	178	212.5	229.5	NA	NA	NA	NA
NaCl	0.4	dmm-1	4	3	1	0	10	51	70	105	121	155.5	169.5	200	213.5	242.5	NA	NA	NA
NaCl	0.4	dmm-2	4	3	1	0	9.5	46.5	64	97	112.5	146	161.5	193	207	238	250.5	NA	NA
NaCl	0.4	nst-1	4	3	1	0	11	52.5	70.5	105	122	157	173	207	221.5	254.5	NA	NA	NA
NaCl	0.4	nst-2	4	3	1	0	11.5	49	70.5	104	124	157	176	207	223	254	NA	NA	NA
NaCl	0.4	nst-4	4	3	1	0	10	50.5	69.5	106.5	123.5	158	174	207.5	225	NA	NA	NA	NA
NaCl	0.4	nst-6	4	3	1	NA	0	13	28.5	64	85.5	118	138	172	192	222	240	NA	NA
NaCl	0.4	nst-7	4	3	1	NA	0	13.5	NA	60.5	78.5	115.5	132	165	178.5	214.5	230	NA	NA
NaCl	0.4	hda-1	4	3	1	0	9	48	67.5	104.5	122.5	159.5	177	211	227.5	NA	NA	NA	NA
NaCl	0.4	hda-2	4	3	1	0	10	48	68	104.5	123.5	159.5	178	209	224	255.5	NA	NA	NA
NaCl	0.4	hda-4	4	3	1	0	8.5	48.5	63.5	101.5	118.5	153	168.5	202.5	217.5	249	NA	NA	NA
NaCl	0.4	aof2	4	3	1	0	9.5	48	66	99.5	115	147	162	195.5	209	240	NA	NA	NA
NaCl	0.4	lid2	4	3	1	0	10	46	66.5	97	116	145.5	163	193	208.5	239	256	NA	NA
NaCl	0.4	qde-1	4	3	1	0	10	49	69.5	109.5	126	159.5	179.5	213.5	232	NA	NA	NA	NA
NaCl	0.4	qde-2	4	3	1	NA	NA	0	16	53	76.5	118.5	142.5	182.5	202.5	240.5	NA	NA	NA
NaCl	0.4	dcl-1	4	3	1	NA	0	38	55	91.5	110.5	147	163.5	195.5	210	239.5	NA	NA	NA
NaCl	0.4	dcl-2	4	3	1	0	10	47.5	67	101.5	121	151	174	207.5	224.5	256	NA	NA	NA
NaCl	0.4	qip	4	3	1	0	10	49.5	69.5	105.5	126.5	159.5	178	212	228.5	261	NA	NA	NA
NaCl	0.4	ngf-1	4	3	1	NA	NA	0	4	11	14	19.5	21.5	26	27.5	31	NA	35.5	NA
NaCl	0.4	elp3	4	3	1	NA	0	33.5	51.5	82.5	99.5	131	146.5	178.5	192	223	238	NA	NA
NaCl	0.4	cont4200	4	3	1	0	12	48.5	71	106.5	126.5	159.5	178.5	210.5	226.5	NA	NA	NA	NA
NaCl	0.8	set-7	4	3	1	NA	0	27	40	63.5	77	101	113.5	136	146.5	169	180	205.5	216.5
NaCl	0.8	npf	4	3	1	NA	0	1.5	NA	5	NA	9.5	NA	NA	NA	NA	NA	NA	NA
NaCl	0.8	set-2	4	3	1	0	10	37	51.5	76.5	89.5	116.5	128.5	153.5	165.5	190.5	201	223.5	233.5
NaCl	0.8	dim-5	4	3	1	NA	NA	NA	NA	NA	0	9.5	12	14	NA	16.5	NA	NA	NA
NaCl	0.8	set-1	4	3	1	NA	0	19.5	31	56	68.5	90.5	101.5	122.5	130.5	150.5	159.5	178	187.5
NaCl	0.8	dim-2	4	3	1	NA	0	27.5	43.5	68	81.5	105.5	117.5	140.5	152.5	175	187	211.5	222.5
NaCl	0.8	dmm-1	4	3	1	NA	0	23.5	37	61	72	92.5	102.5	117	126	140.5	148.5	160.5	169.5
NaCl	0.8	dmm-2	4	3	1	NA	0	23.5	36.5	63	75.5	98	109.5	131	141.5	161.5	171.5	191.5	201.5
NaCl	0.8	nst-1	4	3	1	NA	0	27.5	41	69.5	81.5	105.5	117.5	142.5	154.5	179	189.5	215	227
NaCl	0.8	nst-2	4	3	1	NA	0	25.5	38.5	65	74	97.5	108	132	142	164.5	176.5	198.5	210.5
NaCl	0.8	nst-4	4	3	1	NA	0	28.5	41	68	79.5	105.5	116.5	139.5	149	172	183.5	208	220.5
NaCl	0.8	nst-6	4	3	1	NA	NA	0	7	27.5	41.5	69	84.5	109.5	121	147	NA	NA	NA
NaCl	0.8	nst-7	4	3	1	NA	NA	0	7.5	29	44	62.5	76.5	99.5	111.5	132.5	145	167.5	178.5
NaCl	0.8	hda-1	4	3	1	NA	0	26.5	41.5	67.5	85	111	126.5	151	165	190	NA	NA	NA
NaCl	0.8	hda-2	4	3	1	NA	0	23.5	37	65.5	79.5	107.5	120	146.5	158	183.5	195.5	219	231
NaCl	0.8	hda-4	4	3	1	NA	0	25	39.5	65.5	80.5	104	115.5	138	148.5	168.5	180	200	212.5
NaCl	0.8	aof2	4	3	1	NA	0	25.5	37.5	60	70	90.5	101	123.5	135	152.5	163.5	183	191
NaCl	0.8	lid2	4	3	1	NA	0	25.5	35.5	62.5	73.5	97.5	106.5	128.5	138.5	157	166.5	184.5	195
NaCl	0.8	qde-1	4	3	1	NA	0	26	41	69	81.5	108	120	144	155	178	189	212	222.5
NaCl	0.8	qde-2	4	3	1	NA	NA	0	5.5	31.5	44	76	90	122	136.5	168	182	210	222.5
NaCl	0.8	dcl-1	4	3	1	NA	0	24.5	37.5	67	78.5	103.5	113.5	137	148	170	181.5	205	216
NaCl	0.8	dcl-2	4	3	1	NA	0	25.5	40.5	65	79.5	102.5	116.5	136.5	148	170.5	182.5	202.5	213.5
NaCl	0.8	qip	4	3	1	NA	0	25.5	40	68	82	108	118.5	143	154	178.5	189	211.5	221.5
NaCl	0.8	ngf-1	4	3	1	NA	NA	NA	NA	0	3	7.5	NA	12	13.5	16.5	NA	18.5	NA
NaCl	0.8	elp3	4	3	1	NA	0	22	36	59	73.5	94.5	105.5	126.5	139	160.5	171.5	191.5	204
NaCl	0.8	cont4200	4	3	1	NA	0	25.5	NA	64.5	76.5	99	111.5	133	142.5	162.5	174	196	206.5
NaCl	1.2	set-7	4	3	1	NA	0	10	19	36	43	58.5	66.5	82.5	89	101.5	109.5	123	129
NaCl	1.2	npf	4	3	1	NA	0	0	0	0	0	0	0	0	0	0	0	0	0
NaCl	1.2	set-2	4	3	1	NA	0	14.5	21	38	44	61.5	68	84	90	105.5	111	125.5	130.5
NaCl	1.2	dim-5	4	3	1	NA	NA	NA	NA	0	2.5	11.5	14	18.5	NA	20.5	24.5	NA	NA
NaCl	1.2	set-1	4	3	1	NA	NA	0	5	18.5	25.5	41	49.5	62	69	82.5	89	102	117.5
NaCl	1.2	dim-2	4	3	1	NA	0	13.5	21.5	40.5	49.5	68	76	93	99.5	114.5	122.5	136.5	143.5
NaCl	1.2	dmm-1	4	3	1	NA	NA	0	6.5	18	23.5	33.5	39.5	47	51.5	57.5	61.5	65	67
NaCl	1.2	dmm-2	4	3	1	NA	NA	0	5.5	18.5	24	35.5	43	52	59	72.5	79	89.5	95
NaCl	1.2	nst-1	4	3	1	NA	NA	0	7.5	25.5	36	54.5	63	80	87	103.5	116.5	NA	NA
NaCl	1.2	nst-2	4	3	1	NA	NA	0	7.5	23.5	31	49	58.5	73	79.5	94.5	101	116	122.5
NaCl	1.2	nst-4	4	3	1	NA	NA	0	7	23.5	33.5	50.5	59.5	73.5	83	96	101.5	117	123.5
NaCl	1.2	nst-6	4	3	1	NA	NA	0	2.5	9.5	15.5	32.5	41	56	63.5	79	85	98	103.5
NaCl	1.2	nst-7	4	3	1	NA	NA	NA	NA	0	5.5	19.5	27	39	45.5	56.5	60	68	76
NaCl	1.2	hda-1	4	3	1	NA	NA	0	8.5	25	36	54	64.5	80.5	88.5	105	113	127	135.5
NaCl	1.2	hda-2	4	3	1	NA	NA	0	8.5	25.5	35.5	54	64.5	81	88.5	104	113	127.5	135.5
NaCl	1.2	hda-4	4	3	1	NA	NA	0	8	25.5	36	52	60.5	74.5	82.5	96.5	104.5	118.5	126
NaCl	1.2	aof2	4	3	1	NA	NA	0	6.5	19.5	26	36.5	43	54.5	61	73.5	79.5	90.5	97.5
NaCl	1.2	lid2	4	3	1	NA	NA	0	6.5	21	29.5	45	53	67	73.5	87.5	96	109.5	115.5
NaCl	1.2	qde-1	4	3	1	NA	NA	0	7.5	27.5	36.5	57	65.5	81.5	90	104	111.5	125.5	132.5
NaCl	1.2	qde-2	4	3	1	NA	NA	NA	NA	0	3.5	20	27.5	46.5	55.5	74.5	83.5	99.5	109
NaCl	1.2	dcl-1	4	3	1	NA	NA	0	7.5	24.5	35	53.5	61.5	77	85	100	108.5	121.5	128
NaCl	1.2	dcl-2	4	3	1	NA	NA	0	6.5	27	36.5	55.5	62	78.5	86.5	102.5	109.5	123.5	129
NaCl	1.2	qip	4	3	1	NA	NA	0	8	25.5	31.5	53.5	63.5	81	88.5	102	111.5	125	132.5
NaCl	1.2	ngf-1	4	3	1	NA	NA	NA	NA	NA	NA	0	NA	3	NA	5.5	7	NA	NA
NaCl	1.2	elp3	4	3	1	NA	NA	0	7.5	25	35	53	61	75.5	85	101.5	109.5	125.5	133
NaCl	1.2	cont4200	4	3	1	NA	NA	0	6	22.5	31.5	47.5	55	70	75.5	89	95.5	109.5	115.5
NaCl	1.6	set-7	4	3	1	NA	NA	NA	0	8	11.5	20	23	30	35	40	45.5	51.5	53.5
NaCl	1.6	npf	4	3	1	NA	0	0	0	0	0	0	0	0	0	0	0	0	0
NaCl	1.6	set-2	4	3	1	NA	NA	NA	0	NA	6	11	13	19	NA	NA	NA	NA	NA
NaCl	1.6	dim-5	4	3	1	NA	NA	NA	NA	NA	NA	NA	NA	NA	NA	NA	0	4.5	7
NaCl	1.6	set-1	4	3	1	NA	NA	NA	0	5	8	14	16.5	22	24	28.5	31.5	NA	NA
NaCl	1.6	dim-2	4	3	1	NA	NA	0	4	12.5	15	25.5	29.5	38.5	42.5	49	54.5	60.5	64
NaCl	1.6	dmm-1	4	3	1	NA	NA	NA	0	5.5	8	12.5	NA	18.5	NA	23	NA	26.5	NA
NaCl	1.6	dmm-2	4	3	1	NA	NA	NA	0	6	8.5	17.5	20	27	NA	36	40	43.5	NA
NaCl	1.6	nst-1	4	3	1	NA	NA	NA	0	8.5	12	21	25.5	35	38	46.5	51	57	NA
NaCl	1.6	nst-2	4	3	1	NA	NA	NA	NA	0	3.5	12	15	23.5	26	29	32.5	NA	NA
NaCl	1.6	nst-4	4	3	1	NA	NA	NA	0	7.5	12	23	27.5	39	43	54.5	58.5	66	70
NaCl	1.6	nst-6	4	3	1	NA	NA	NA	NA	NA	NA	NA	NA	0	3.5	11.5	15	22	26.5
NaCl	1.6	nst-7	4	3	1	NA	NA	NA	NA	0	NA	4	NA	7.5	NA	12	NA	14.5	NA
NaCl	1.6	hda-1	4	3	1	NA	NA	NA	0	6	7.5	15	16.5	22	NA	26	NA	29.5	31.5
NaCl	1.6	hda-2	4	3	1	NA	NA	NA	0	6	8	15.5	18.5	23.5	26	31.5	34	NA	37
NaCl	1.6	hda-4	4	3	1	NA	NA	NA	NA	0	2.5	10	13	16.5	20	25.5	29.5	35	37.5
NaCl	1.6	aof2	4	3	1	NA	NA	NA	0	7.5	10.5	17.5	20	26.5	NA	32	34.5	43	46
NaCl	1.6	lid2	4	3	1	NA	NA	NA	0	8	12.5	20	22.5	29	33	39.5	43.5	53.5	57.5
NaCl	1.6	qde-1	4	3	1	NA	NA	0	2	9	12.5	20.5	24	32	36.5	44.5	49	55.5	62.5
NaCl	1.6	qde-2	4	3	1	NA	NA	NA	NA	NA	0	2.5	NA	6	NA	11.5	NA	15.5	NA
NaCl	1.6	dcl-1	4	3	1	NA	NA	NA	0	5	9	16	19.5	NA	NA	NA	NA	NA	NA
NaCl	1.6	dcl-2	4	3	1	NA	NA	NA	0	6.5	10	19	21.5	27	30	35	40.5	46.5	51.5
NaCl	1.6	qip	4	3	1	NA	NA	NA	0	6.5	9.5	18	21.5	30	35	42.5	47.5	55.5	59.5
NaCl	1.6	ngf-1	4	3	1	NA	NA	NA	NA	NA	NA	NA	NA	NA	NA	0	NA	3	NA
NaCl	1.6	elp3	4	3	1	NA	NA	NA	0	8	11.5	23	27	40	43.5	56.5	61.5	70.5	73.5
NaCl	1.6	cont4200	4	3	1	NA	NA	NA	0	7.5	11	20	25.5	36	40	49.5	53	59.5	62.5
NaCl	0	set-7	5	3	2	0	23	76	107.5	160	190	245.5	NA	NA	NA	NA	NA	NA	NA
NaCl	0	npf	5	3	2	0	14	47.5	61.5	91	104.5	136.5	152	184.5	197.5	234	249	NA	NA
NaCl	0	set-2	5	3	2	0	22	73.5	97	146.5	169.5	218	238.5	NA	NA	NA	NA	NA	NA
NaCl	0	dim-5	5	3	2	NA	NA	NA	NA	0	2	3.5	NA	NA	NA	NA	NA	NA	NA
NaCl	0	set-1	5	3	2	0	15.5	49	69.5	110	131.5	173.5	195.5	237	256	NA	NA	NA	NA
NaCl	0	dim-2	5	3	2	0	22.5	78.5	104	160	187.5	241	NA	NA	NA	NA	NA	NA	NA
NaCl	0	dmm-1	5	3	2	0	19	67.5	93	148.5	175	227.5	250.5	NA	NA	NA	NA	NA	NA
NaCl	0	dmm-2	5	3	2	0	19	67.5	90.5	142.5	165	216	237.5	NA	NA	NA	NA	NA	NA
NaCl	0	nst-1	5	3	2	0	21	70	100.5	153	180	228.5	254	NA	NA	NA	NA	NA	NA
NaCl	0	nst-2	5	3	2	0	20.5	72	100.5	154	182	236	NA	NA	NA	NA	NA	NA	NA
NaCl	0	nst-4	5	3	2	0	18.5	71	98.5	151.5	174.5	226	250	NA	NA	NA	NA	NA	NA
NaCl	0	nst-6	5	3	2	NA	0	37.5	55.5	97.5	115	152.5	171	207.5	226	NA	NA	NA	NA
NaCl	0	nst-7	5	3	2	NA	0	33	55	93	109.5	147.5	168.5	204.5	222.5	NA	NA	NA	NA
NaCl	0	hda-1	5	3	2	0	17.5	68.5	91	137	160.5	202	224	NA	NA	NA	NA	NA	NA
NaCl	0	hda-2	5	3	2	0	17.5	66.5	92	134.5	159.5	203.5	227.5	NA	NA	NA	NA	NA	NA
NaCl	0	hda-4	5	3	2	0	18.5	71.5	99.5	157	185.5	240.5	NA	NA	NA	NA	NA	NA	NA
NaCl	0	aof2	5	3	2	0	19.5	69.5	97.5	150	175	224	250.5	NA	NA	NA	NA	NA	NA
NaCl	0	lid2	5	3	2	0	16	62.5	88.5	142.5	165.5	219	242.5	NA	NA	NA	NA	NA	NA
NaCl	0	qde-1	5	3	2	0	19.5	72	100.5	157	185.5	238.5	NA	NA	NA	NA	NA	NA	NA
NaCl	0	qde-2	5	3	2	NA	0	25	46	98.5	129	183	214.5	NA	NA	NA	NA	NA	NA
NaCl	0	dcl-1	5	3	2	0	17.5	68.5	99.5	156.5	185.5	241	NA	NA	NA	NA	NA	NA	NA
NaCl	0	dcl-2	5	3	2	0	17.5	68.5	96.5	152	179	232	257.5	NA	NA	NA	NA	NA	NA
NaCl	0	qip	5	3	2	0	16.5	69	94.5	150.5	177	231	253	NA	NA	NA	NA	NA	NA
NaCl	0	ngf-1	5	3	2	NA	0	13	20	29.5	36	49	53.5	63.5	68.5	79.5	84.5	93	98
NaCl	0	elp3	5	3	2	0	12.5	55	83	135.5	161.5	212.5	238.5	NA	NA	NA	NA	NA	NA
NaCl	0	cont4200	5	3	2	0	19.5	70.5	100	150.5	178.5	230	257	NA	NA	NA	NA	NA	NA
NaCl	0.2	set-7	5	3	2	0	20	64.5	89.5	132.5	154.5	195	218	NA	NA	NA	NA	NA	NA
NaCl	0.2	npf	5	3	2	0	12.5	30.5	38.5	44	47	64	70	93.5	103	128	138	160.5	173.5
NaCl	0.2	set-2	5	3	2	0	19.5	64	88.5	132.5	155	197	217	NA	NA	NA	NA	NA	NA
NaCl	0.2	dim-5	5	3	2	NA	NA	NA	NA	NA	NA	0	NA	NA	NA	NA	2	NA	NA
NaCl	0.2	set-1	5	3	2	0	15	46	64.5	101	121.5	157	175.5	211.5	230	NA	NA	NA	NA
NaCl	0.2	dim-2	5	3	2	0	21.5	66.5	89.5	135	157	195.5	215	248.5	NA	NA	NA	NA	NA
NaCl	0.2	dmm-1	5	3	2	0	16.5	61	82.5	127.5	145.5	181.5	199.5	234	247	NA	NA	NA	NA
NaCl	0.2	dmm-2	5	3	2	0	18	59	83	128.5	149.5	187	206	249	NA	NA	NA	NA	NA
NaCl	0.2	nst-1	5	3	2	0	17.5	64	85	126.5	145.5	189.5	207	247	NA	NA	NA	NA	NA
NaCl	0.2	nst-2	5	3	2	0	17.5	61	82	124.5	147	189	211	253	NA	NA	NA	NA	NA
NaCl	0.2	nst-4	5	3	2	0	17	61.5	86	128	149.5	191.5	213.5	254.5	NA	NA	NA	NA	NA
NaCl	0.2	nst-6	5	3	2	NA	0	25.5	49.5	88	109.5	147.5	170	209	228.5	NA	NA	NA	NA
NaCl	0.2	nst-7	5	3	2	NA	0	24	46	85	104.5	143.5	161	196.5	216.5	256	NA	NA	NA
NaCl	0.2	hda-1	5	3	2	0	16.5	60	81.5	126.5	147.5	189	207	245	NA	NA	NA	NA	NA
NaCl	0.2	hda-2	5	3	2	0	14	61	81.5	124.5	144.5	187.5	204	242.5	NA	NA	NA	NA	NA
NaCl	0.2	hda-4	5	3	2	0	15	60.5	83	132.5	153.5	200	222	NA	NA	NA	NA	NA	NA
NaCl	0.2	aof2	5	3	2	0	14.5	56.5	76	125	143	185.5	207.5	251.5	NA	NA	NA	NA	NA
NaCl	0.2	lid2	5	3	2	0	16.5	57	80.5	119.5	138.5	176.5	195	234	256.5	NA	NA	NA	NA
NaCl	0.2	qde-1	5	3	2	0	18	62	86	130.5	154	198.5	221	NA	NA	NA	NA	NA	NA
NaCl	0.2	qde-2	5	3	2	NA	NA	0	18	61.5	88	137.5	165	211	235	NA	NA	NA	NA
NaCl	0.2	dcl-1	5	3	2	0	14.5	56	82	128.5	152	196.5	222.5	NA	NA	NA	NA	NA	NA
NaCl	0.2	dcl-2	5	3	2	0	15	58	80	128	148.5	194	216.5	NA	NA	NA	NA	NA	NA
NaCl	0.2	qip	5	3	2	NA	0	42	67.5	114	137	180.5	205.5	NA	NA	NA	NA	NA	NA
NaCl	0.2	ngf-1	5	3	2	NA	0	9	13.5	20.5	25.5	32.5	36.5	43.5	45.5	51.5	54	60	62
NaCl	0.2	elp3	5	3	2	0	12.5	48.5	71	112	133.5	171.5	191.5	228.5	247.5	NA	NA	NA	NA
NaCl	0.2	cont4200	5	3	2	0	16.5	62	83.5	127	148	194	215.5	NA	NA	NA	NA	NA	NA
NaCl	0.4	set-7	5	3	2	0	16	53.5	72	110.5	126.5	160	176	212	227	NA	NA	NA	NA
NaCl	0.4	npf	5	3	2	0	5.5	10.5	NA	16.5	NA	27.5	NA	30.5	35.5	NA	NA	NA	NA
NaCl	0.4	set-2	5	3	2	0	15.5	54	72	113.5	130.5	169.5	185.5	219.5	233	NA	NA	NA	NA
NaCl	0.4	dim-5	5	3	2	NA	NA	NA	NA	0	NA	2	NA	NA	NA	NA	NA	NA	NA
NaCl	0.4	set-1	5	3	2	0	10.5	42.5	56.5	92.5	107.5	144	160	196	211	244	256.5	NA	NA
NaCl	0.4	dim-2	5	3	2	0	17	55.5	72.5	113	129	167	183.5	219.5	235	NA	NA	NA	NA
NaCl	0.4	dmm-1	5	3	2	0	15.5	51.5	71.5	107.5	125.5	155	171	201.5	216	244.5	NA	NA	NA
NaCl	0.4	dmm-2	5	3	2	0	12	48.5	66.5	99.5	116	147.5	163	195	210.5	239.5	252.5	NA	NA
NaCl	0.4	nst-1	5	3	2	0	16.5	52.5	71.5	105.5	125	156.5	174.5	209	225	NA	NA	NA	NA
NaCl	0.4	nst-2	5	3	2	0	13	51.5	71.5	106.5	126.5	158.5	177	209.5	224.5	257	NA	NA	NA
NaCl	0.4	nst-4	5	3	2	0	15	55	72	111	127	164	181	215.5	230	NA	NA	NA	NA
NaCl	0.4	nst-6	5	3	2	NA	0	19.5	36.5	70	88.5	119.5	136.5	173	188	223.5	237.5	NA	NA
NaCl	0.4	nst-7	5	3	2	NA	NA	0	15.5	51.5	70.5	101.5	118.5	150.5	166.5	202.5	217.5	246	NA
NaCl	0.4	hda-1	5	3	2	0	12.5	52	71	112.5	129.5	166.5	184.5	218	230.5	NA	NA	NA	NA
NaCl	0.4	hda-2	5	3	2	0	10	49	66.5	108	127.5	165.5	181.5	216	230.5	NA	NA	NA	NA
NaCl	0.4	hda-4	5	3	2	0	15	50.5	68	102	120.5	152.5	168.5	201.5	216	247.5	NA	NA	NA
NaCl	0.4	aof2	5	3	2	0	15	51	72.5	107	125	154.5	172.5	209	218.5	252	NA	NA	NA
NaCl	0.4	lid2	5	3	2	0	12.5	49.5	65.5	99	115.5	147.5	162	195	208.5	240	252.5	NA	NA
NaCl	0.4	qde-1	5	3	2	0	13.5	51.5	70.5	107	126	159.5	176.5	211	226.5	259	NA	NA	NA
NaCl	0.4	qde-2	5	3	2	NA	NA	0	18	56.5	78.5	122.5	147	187	206.5	245.5	NA	NA	NA
NaCl	0.4	dcl-1	5	3	2	0	12.5	52	69.5	108	124	158.5	174	209	223	257	NA	NA	NA
NaCl	0.4	dcl-2	5	3	2	0	14	54	71	110.5	127.5	164.5	180	216.5	231.5	NA	NA	NA	NA
NaCl	0.4	qip	5	3	2	0	13.5	51.5	71	109	127.5	162.5	179.5	214	228.5	NA	NA	NA	NA
NaCl	0.4	ngf-1	5	3	2	NA	NA	0	5.5	13	16	21	23.5	26.5	27.5	32	35	36.5	NA
NaCl	0.4	elp3	5	3	2	0	11.5	42	58.5	91.5	107	139.5	155.5	186.5	201.5	233	247.5	NA	NA
NaCl	0.4	cont4200	5	3	2	NA	0	36.5	56	92	108	143	160	194	211	244	NA	NA	NA
NaCl	0.8	set-7	5	3	2	0	10	39.5	53.5	83.5	96.5	121.5	132.5	157	167	189.5	200	224	235.5
NaCl	0.8	npf	5	3	2	NA	0	NA	NA	NA	NA	NA	NA	NA	NA	6.5	NA	9.5	12
NaCl	0.8	set-2	5	3	2	0	8	32.5	47.5	74	87.5	113.5	127.5	152	163.5	189.5	200	223	233.5
NaCl	0.8	dim-5	5	3	2	NA	NA	NA	NA	0	4	13	16.5	20	22.5	NA	NA	NA	NA
NaCl	0.8	set-1	5	3	2	NA	0	20	30	54	64	88.5	98	119.5	128.5	149.5	160	179.5	188.5
NaCl	0.8	dim-2	5	3	2	0	10	37	51	79.5	93.5	119.5	133	156.5	167	191	203.5	227.5	239.5
NaCl	0.8	dmm-1	5	3	2	NA	0	24.5	38.5	64	77	98.5	109.5	124.5	129.5	142	148.5	160.5	166.5
NaCl	0.8	dmm-2	5	3	2	NA	0	22.5	35.5	61.5	73.5	95.5	107.5	128.5	138.5	160	168	190.5	200
NaCl	0.8	nst-1	5	3	2	NA	0	26	39.5	67	80.5	105	117	142	151.5	175	188	210	222.5
NaCl	0.8	nst-2	5	3	2	0	25	41	67	82	106.5	120	143.5	154.5	178	188.5	211	222	NA
NaCl	0.8	nst-4	5	3	2	NA	0	24.5	40	68.5	84	106.5	119.5	141.5	153	179.5	192	212.5	224
NaCl	0.8	nst-6	5	3	2	NA	NA	0	10	38.5	49	76	86.5	112.5	122.5	149.5	185.5	197	NA
NaCl	0.8	nst-7	5	3	2	NA	NA	0	7.5	31	41	70	80.5	105.5	117	139.5	149.5	171.5	182.5
NaCl	0.8	hda-1	5	3	2	0	7.5	33	47.5	76.5	92	120	135.5	162	175.5	202	215	239	250
NaCl	0.8	hda-2	5	3	2	NA	0	25	39.5	69.5	85.5	112.5	126.5	151.5	163.5	188.5	200.5	224.5	236
NaCl	0.8	hda-4	5	3	2	NA	0	26	41	70.5	84.5	110.5	124	145.5	155	176	186.5	208	217.5
NaCl	0.8	aof2	5	3	2	NA	0	23	35	58.5	69	91.5	104	125	134	153.5	163.5	181.5	191
NaCl	0.8	lid2	5	3	2	NA	0	24.5	39	65	79	102.5	114.5	134.5	144.5	164	173.5	194.5	206.5
NaCl	0.8	qde-1	5	3	2	NA	0	24.5	38	71	84.5	111.5	123.5	150	160	183.5	193.5	213	224.5
NaCl	0.8	qde-2	5	3	2	NA	NA	0	5.5	32.5	45.5	75.5	92	123.5	136.5	166.5	180.5	208	222
NaCl	0.8	dcl-1	5	3	2	NA	0	25.5	40	66.5	80.5	105.5	116.5	139.5	150.5	172.5	184.5	206	216
NaCl	0.8	dcl-2	5	3	2	NA	NA	0	13	42.5	57.5	83	96.5	119.5	129.5	150.5	162.5	185.5	197.5
NaCl	0.8	qip	5	3	2	NA	0	26	38	70.5	84	111	122.5	149.5	159.5	183.5	195.5	219.5	231
NaCl	0.8	ngf-1	5	3	2	NA	NA	NA	NA	0	1.5	4	6	9	NA	11.5	NA	14	NA
NaCl	0.8	elp3	5	3	2	NA	0	24	36.5	63.5	76.5	99.5	110.5	133.5	143.5	164.5	177	198	209.5
NaCl	0.8	cont4200	5	3	2	NA	0	25.5	38	65	78.5	103.5	116	138.5	149	173.5	183	208	218.5
NaCl	1.2	set-7	5	3	2	NA	0	14	20.5	36	42.5	57.5	64	79.5	84.5	100	106	120.5	127.5
NaCl	1.2	npf	5	3	2	0	0	0	0	0	0	0	0	0	0	0	0	0	0
NaCl	1.2	set-2	5	3	2	NA	0	7.5	13.5	28.5	35.5	52.5	58.5	74	79.5	93.5	99	112.5	119
NaCl	1.2	dim-5	5	3	2	NA	NA	NA	NA	NA	NA	0	4	17	21.5	30.5	NA	33	NA
NaCl	1.2	set-1	5	3	2	NA	NA	0	5	18	25	36	45.5	58.5	64.5	78	84	95.5	102.5
NaCl	1.2	dim-2	5	3	2	NA	0	13.5	21	38.5	47.5	66.5	74.5	91.5	98.5	115.5	123.5	139.5	147
NaCl	1.2	dmm-1	5	3	2	NA	NA	0	6.5	19.5	25	35.5	40.5	50.5	54	61.5	63.5	68.5	NA
NaCl	1.2	dmm-2	5	3	2	NA	NA	0	6.5	19.5	25.5	38.5	44.5	56	60.5	70.5	76.5	85.5	91.5
NaCl	1.2	nst-1	5	3	2	NA	NA	0	8.5	25.5	34	49.5	58	74.5	82	97.5	105	120	126.5
NaCl	1.2	nst-2	5	3	2	NA	NA	0	7.5	24	31	47	54	70	76	91	97	111.5	117.5
NaCl	1.2	nst-4	5	3	2	NA	NA	0	7.5	23.5	33.5	48.5	58.5	74.5	82	97.5	104.5	119	126
NaCl	1.2	nst-6	5	3	2	NA	NA	NA	0	8	13	27.5	35.5	51.5	59.5	75.5	81.5	93.5	100.5
NaCl	1.2	nst-7	5	3	2	NA	NA	NA	NA	0	NA	16	24.5	37.5	42	51	61.5	74.5	78.5
NaCl	1.2	hda-1	5	3	2	NA	NA	0	7	23	32.5	51	58.5	76	84.5	101	108.5	123	131
NaCl	1.2	hda-2	5	3	2	NA	0	11.5	18	36	44	63	70.5	87	95	111.5	118	134.5	140.5
NaCl	1.2	hda-4	5	3	2	NA	NA	0	7.5	23.5	33.5	48.5	56	69.5	76.5	90	98.5	112.5	119
NaCl	1.2	aof2	5	3	2	NA	NA	0	6.5	18.5	24.5	36.5	44.5	56.5	61.5	72.5	79	91.5	96
NaCl	1.2	lid2	5	3	2	NA	NA	0	6.5	23.5	32	49.5	57.5	72	79	93.5	101	116.5	122.5
NaCl	1.2	qde-1	5	3	2	NA	NA	0	7.5	27	36	54.5	61	78	83.5	101.5	108.5	122.5	128.5
NaCl	1.2	qde-2	5	3	2	NA	NA	NA	NA	0	8.5	23.5	31.5	48.5	56.5	75	82.5	98.5	105
NaCl	1.2	dcl-1	5	3	2	NA	NA	0	5.5	25.5	33.5	53.5	61.5	78.5	86.5	103.5	110	124.5	131.5
NaCl	1.2	dcl-2	5	3	2	NA	NA	0	8.5	27.5	37	54	62	79.5	86.5	102	109.5	125	131
NaCl	1.2	qip	5	3	2	NA	NA	0	9.5	27.5	36.5	52	62	77.5	84.5	100	106.5	119.5	126.5
NaCl	1.2	ngf-1	5	3	2	NA	NA	NA	NA	NA	NA	NA	0	3.5	6.5	NA	NA	NA	NA
NaCl	1.2	elp3	5	3	2	NA	NA	0	7.5	24	35	52	62.5	79.5	86.5	102.5	111	126	133
NaCl	1.2	cont4200	5	3	2	NA	NA	0	7	20.5	28.5	44.5	51.5	66.5	74	87	93.5	106	113.5
NaCl	1.6	set-7	5	3	2	NA	NA	NA	0	7.5	10.5	19.5	22	29	32.5	42.5	45	NA	NA
NaCl	1.6	npf	5	3	2	0	0	0	0	0	0	0	0	0	0	0	0	0	0
NaCl	1.6	set-2	5	3	2	NA	NA	NA	NA	0	NA	5.5	7.5	12.5	14.5	18.5	20.5	24.5	27.5
NaCl	1.6	dim-5	5	3	2	0	0	0	0	0	0	0	0	0	0	0	0	0	0
NaCl	1.6	set-1	5	3	2	NA	NA	NA	NA	NA	0	6.5	8.5	13	15.5	20.5	NA	28.5	31
NaCl	1.6	dim-2	5	3	2	NA	NA	0	4.5	13.5	18.5	28	33.5	45	47.5	57	59.5	61.5	NA
NaCl	1.6	dmm-1	5	3	2	NA	NA	NA	0	5.5	10	16.5	18.5	23	NA	28	NA	31.5	NA
NaCl	1.6	dmm-2	5	3	2	NA	NA	NA	0	8	11.5	19.5	23.5	30.5	33.5	39	42	NA	NA
NaCl	1.6	nst-1	5	3	2	NA	NA	0	3	10	14	22.5	26	34	38	45.5	47.5	53	55.5
NaCl	1.6	nst-2	5	3	2	NA	NA	NA	NA	0	2.5	11	16.5	25.5	27	37	39.5	43	NA
NaCl	1.6	nst-4	5	3	2	NA	NA	NA	NA	0	5	13.5	17	25.5	28.5	36	42.5	49	52
NaCl	1.6	nst-6	5	3	2	NA	NA	NA	NA	NA	NA	0	NA	2.5	5	9.5	13	18.5	21.5
NaCl	1.6	nst-7	5	3	2	NA	NA	NA	NA	NA	0	4	NA	8	NA	12.5	NA	17.5	NA
NaCl	1.6	hda-1	5	3	2	NA	NA	NA	0	5.5	9.5	14.5	17	21	NA	23.5	NA	NA	NA
NaCl	1.6	hda-2	5	3	2	NA	NA	NA	NA	0	NA	8	11	17	NA	21	NA	24	NA
NaCl	1.6	hda-4	5	3	2	NA	NA	NA	0	6.5	10.5	20	24.5	30.5	35.5	40	42.5	NA	NA
NaCl	1.6	aof2	5	3	2	NA	NA	NA	0	8	10.5	17.5	21	26	NA	33.5	36	41.5	43.5
NaCl	1.6	lid2	5	3	2	NA	NA	NA	0	6.5	10.5	20	24.5	34	37	45.5	48.5	55	58
NaCl	1.6	qde-1	5	3	2	NA	NA	NA	0	6	8.5	17.5	20.5	27.5	32	40.5	45	58	63
NaCl	1.6	qde-2	5	3	2	NA	NA	NA	NA	NA	NA	0	3.5	5	NA	9	11	14	NA
NaCl	1.6	dcl-1	5	3	2	NA	NA	NA	NA	0	4.5	14	18.5	28	31	36.5	42	NA	NA
NaCl	1.6	dcl-2	5	3	2	NA	NA	NA	0	9.5	13.5	22.5	28.5	38.5	43	53	57.5	63.5	68
NaCl	1.6	qip	5	3	2	NA	NA	NA	0	7	11	19.5	22.5	31	35	42.5	47	NA	NA
NaCl	1.6	ngf-1	5	3	2	NA	NA	NA	NA	NA	NA	NA	NA	NA	NA	NA	0	NA	1.5
NaCl	1.6	elp3	5	3	2	NA	NA	NA	0	8	12	22	28	39.5	44.5	56	60.5	69	73.5
NaCl	1.6	cont4200	5	3	2	NA	NA	0	2.5	11.5	14.5	24.5	29.5	37	39.5	47	50.5	54.5	NA
NaCl	0	set-7	6	3	3	0	18	65.5	93.5	151	178.5	232	NA	NA	NA	NA	NA	NA	NA
NaCl	0	npf	6	3	3	0	13.5	44.5	56	85.5	97.5	128	143	174.5	188	224.5	236.5	NA	NA
NaCl	0	set-2	6	3	3	0	19.5	70.5	95.5	146	168.5	213.5	236.5	NA	NA	NA	NA	NA	NA
NaCl	0	dim-5	6	3	3	NA	NA	NA	NA	NA	NA	NA	NA	0	0	0	NA	NA	NA
NaCl	0	set-1	6	3	3	0	12.5	49	65.5	109.5	126	169	189	231	250.5	NA	NA	NA	NA
NaCl	0	dim-2	6	3	3	0	21.5	78.5	104.5	166	192	246	NA	NA	NA	NA	NA	NA	NA
NaCl	0	dmm-1	6	3	3	0	18	67.5	93	150.5	174.5	225	249.5	NA	NA	NA	NA	NA	NA
NaCl	0	dmm-2	6	3	3	0	17.5	68	92	145.5	167.5	215.5	238.5	NA	NA	NA	NA	NA	NA
NaCl	0	nst-1	6	3	3	0	20	70.5	99.5	151.5	176.5	225.5	250	NA	NA	NA	NA	NA	NA
NaCl	0	nst-2	6	3	3	0	18.5	73	97.5	155.5	180	233.5	NA	NA	NA	NA	NA	NA	NA
NaCl	0	nst-4	6	3	3	0	20.5	73	100.5	158.5	181.5	233	NA	NA	NA	NA	NA	NA	NA
NaCl	0	nst-6	6	3	3	0	16.5	55	77.5	119.5	137.5	177.5	198	236.5	256	NA	NA	NA	NA
NaCl	0	nst-7	6	3	3	0	10.5	50	72	115	134	171	190.5	224	242.5	NA	NA	NA	NA
NaCl	0	hda-1	6	3	3	0	19	72	92	142	160.5	205.5	227	NA	NA	NA	NA	NA	NA
NaCl	0	hda-2	6	3	3	0	19	74.5	94.5	142.5	163	210.5	230	NA	NA	NA	NA	NA	NA
NaCl	0	hda-4	6	3	3	0	19	74	100.5	159.5	183.5	238.5	NA	NA	NA	NA	NA	NA	NA
NaCl	0	aof2	6	3	3	0	19	69.5	95	146.5	172	220.5	243.5	NA	NA	NA	NA	NA	NA
NaCl	0	lid2	6	3	3	0	18.5	73.5	96.5	153.5	175	227	248	NA	NA	NA	NA	NA	NA
NaCl	0	qde-1	6	3	3	0	21	77.5	104.5	163.5	188.5	243.5	NA	NA	NA	NA	NA	NA	NA
NaCl	0	qde-2	6	3	3	NA	NA	0	22	79	106.5	165	192	NA	NA	NA	NA	NA	NA
NaCl	0	dcl-1	6	3	3	0	20	75.5	101	162	187.5	244	NA	NA	NA	NA	NA	NA	NA
NaCl	0	dcl-2	6	3	3	0	21	80.5	103.5	166	188	243.5	NA	NA	NA	NA	NA	NA	NA
NaCl	0	qip	6	3	3	0	24	77	107	162.5	191.5	244.5	NA	NA	NA	NA	NA	NA	NA
NaCl	0	ngf-1	6	3	3	NA	0	12.5	18	30.5	35	44.5	49	57.5	61.5	71.5	75.5	85	89
NaCl	0	elp3	6	3	3	0	18	67.5	90.5	149.5	170.5	220	246.5	NA	NA	NA	NA	NA	NA
NaCl	0	cont4200	6	3	3	0	23.5	77	108	163.5	191	242	NA	NA	NA	NA	NA	NA	NA
NaCl	0.2	set-7	6	3	3	0	19.5	61	84	131.5	149.5	190.5	213	253.5	NA	NA	NA	NA	NA
NaCl	0.2	npf	6	3	3	0	11	32	37.5	51.5	57.5	65.5	78.5	102.5	112.5	134	143.5	169.5	180.5
NaCl	0.2	set-2	6	3	3	0	16	61.5	80.5	129.5	147	190.5	208	244.5	NA	NA	NA	NA	NA
NaCl	0.2	dim-5	6	3	3	NA	NA	NA	0	3.5	5.5	7	NA	NA	NA	NA	NA	NA	NA
NaCl	0.2	set-1	6	3	3	0	11.5	42.5	58	96.5	113	151.5	168	204	222.5	259.5	NA	NA	NA
NaCl	0.2	dim-2	6	3	3	0	18	62.5	82.5	128.5	147.5	189.5	212.5	NA	NA	NA	NA	NA	NA
NaCl	0.2	dmm-1	6	3	3	0	16	59.5	78.5	125	140.5	178.5	196	233.5	249.5	NA	NA	NA	NA
NaCl	0.2	dmm-2	6	3	3	0	10.5	55.5	78.5	124.5	146.5	181.5	200.5	235.5	255	NA	NA	NA	NA
NaCl	0.2	nst-1	6	3	3	0	17.5	63	85	125.5	145.5	185.5	206	243.5	NA	NA	NA	NA	NA
NaCl	0.2	nst-2	6	3	3	0	17.5	63	82.5	131	147.5	189	207	247	NA	NA	NA	NA	NA
NaCl	0.2	nst-4	6	3	3	0	15.5	59.5	82.5	129.5	147.5	189.5	209	245.5	NA	NA	NA	NA	NA
NaCl	0.2	nst-6	6	3	3	NA	0	35.5	52	92.5	110	149.5	167.5	205	221.5	250	NA	NA	NA
NaCl	0.2	nst-7	6	3	3	0	8	38.5	59	98	115	150	167	203.5	220	254	NA	NA	NA
NaCl	0.2	hda-1	6	3	3	0	15.5	63.5	82.5	128	145.5	184	202	239	NA	NA	NA	NA	NA
NaCl	0.2	hda-2	6	3	3	0	19	63	86.5	129	149	186	205	241	NA	NA	NA	NA	NA
NaCl	0.2	hda-4	6	3	3	0	19	61	87	132.5	152.5	192	211.5	251.5	NA	NA	NA	NA	NA
NaCl	0.2	aof2	6	3	3	0	17.5	63.5	81.5	129	145	186.5	205.5	243	NA	NA	NA	NA	NA
NaCl	0.2	lid2	6	3	3	0	17	61.5	79.5	120.5	138	174	192.5	226.5	242	NA	NA	NA	NA
NaCl	0.2	qde-1	6	3	3	0	20.5	64.5	90	137.5	158	197	219.5	NA	NA	NA	NA	NA	NA
NaCl	0.2	qde-2	6	3	3	NA	0	31.5	52	98.5	123	170	194	236	255.5	NA	NA	NA	NA
NaCl	0.2	dcl-1	6	3	3	0	18.5	67	87.5	139.5	156.5	202.5	224.5	NA	NA	NA	NA	NA	NA
NaCl	0.2	dcl-2	6	3	3	0	19.5	65.5	86	131.5	152.5	193.5	214	250	NA	NA	NA	NA	NA
NaCl	0.2	qip	6	3	3	0	19.5	66	86.5	132.5	153.5	196.5	217.5	NA	NA	NA	NA	NA	NA
NaCl	0.2	ngf-1	6	3	3	NA	NA	0	5	8.5	11.5	23	26	31.5	34	39	41	47	NA
NaCl	0.2	elp3	6	3	3	0	18	61.5	78	122	137.5	175	193	230.5	246.5	NA	NA	NA	NA
NaCl	0.2	cont4200	6	3	3	0	19.5	66.5	87	135	154	197.5	218.5	NA	NA	NA	NA	NA	NA
NaCl	0.4	set-7	6	3	3	0	12.5	54.5	71.5	113.5	128	164	180	214.5	230.5	NA	NA	NA	NA
NaCl	0.4	npf	6	3	3	0	6.5	15.5	18.5	23.5	NA	26.5	NA	NA	NA	NA	NA	NA	NA
NaCl	0.4	set-2	6	3	3	0	12.5	49.5	69.5	112	130.5	169	187.5	222	239.5	NA	NA	NA	NA
NaCl	0.4	dim-5	6	3	3	NA	NA	NA	NA	0	5	16.5	20.5	31	36	44.5	48.5	56	59.5
NaCl	0.4	set-1	6	3	3	NA	0	30	43.5	79	92	126	143	177.5	193.5	224.5	NA	NA	NA
NaCl	0.4	dim-2	6	3	3	0	15	57.5	74	114	129.5	162.5	179.5	215.5	232.5	235	NA	NA	NA
NaCl	0.4	dmm-1	6	3	3	0	13	50.5	70	108.5	125.5	157.5	173	202	217.5	248	NA	NA	NA
NaCl	0.4	dmm-2	6	3	3	0	12.5	51	68.5	106	120.5	153	166.5	198	212	243	255.5	NA	NA
NaCl	0.4	nst-1	6	3	3	0	14	54.5	70	110	124.5	160	176.5	210	227	NA	NA	NA	NA
NaCl	0.4	nst-2	6	3	3	0	14.5	53.5	69.5	106	122.5	154.5	170.5	202.5	218	252.5	NA	NA	NA
NaCl	0.4	nst-4	6	3	3	0	15.5	55.5	75.5	113.5	132	163.5	182	214	233	NA	NA	NA	NA
NaCl	0.4	nst-6	6	3	3	NA	0	NA	44.5	83.5	101.5	138.5	156	190.5	206	241.5	256	NA	NA
NaCl	0.4	nst-7	6	3	3	0	6	37	54	91	106	136	153.5	185.5	201.5	227.5	244.5	NA	NA
NaCl	0.4	hda-1	6	3	3	0	15.5	51.5	68.5	109.5	126	161.5	179	211.5	227.5	NA	NA	NA	NA
NaCl	0.4	hda-2	6	3	3	0	10	59	71.5	109.5	126	160.5	177.5	210	226	NA	NA	NA	NA
NaCl	0.4	hda-4	6	3	3	0	13.5	52.5	68	107.5	122.5	156.5	170.5	204.5	219	250.5	NA	NA	NA
NaCl	0.4	aof2	6	3	3	0	15.5	50.5	66	97.5	112.5	143.5	158	188	203.5	235	247.5	NA	NA
NaCl	0.4	lid2	6	3	3	0	14.5	53.5	69	104.5	118	148.5	165.5	196	211	NA	NA	NA	NA
NaCl	0.4	qde-1	6	3	3	0	18	57	75.5	114.5	133.5	167.5	185.5	220	238.5	241	253.5	NA	NA
NaCl	0.4	qde-2	6	3	3	NA	NA	0	15	59.5	77.5	122	142.5	186	205	NA	NA	NA	NA
NaCl	0.4	dcl-1	6	3	3	0	15.5	53.5	74	113.5	133	165	184	215.5	233.5	NA	NA	NA	NA
NaCl	0.4	dcl-2	6	3	3	0	18.5	55.5	74.5	113	131	165.5	180.5	213.5	230.5	NA	NA	NA	NA
NaCl	0.4	qip	6	3	3	0	18	59.5	77.5	118.5	133.5	168	183.5	217.5	233.5	NA	NA	NA	NA
NaCl	0.4	ngf-1	6	3	3	NA	NA	0	3.5	10	12.5	16.5	19.5	23.5	NA	27.5	29.5	32	34
NaCl	0.4	elp3	6	3	3	0	15.5	50.5	68.5	103	118.5	151.5	167	197.5	213.5	243.5	255	NA	NA
NaCl	0.4	cont4200	6	3	3	0	18	57.5	76	114.5	133	166	183.5	218	234.5	NA	NA	NA	NA
NaCl	0.8	set-7	6	3	3	NA	0	23.5	38.5	65	77.5	101.5	113.5	134.5	147.5	170.5	181	202	214
NaCl	0.8	npf	6	3	3	0	2.5	NA	3	NA	NA	5.5	NA	9.5	NA	NA
NaCl	0.8	set-2	6	3	3	NA	NA	0	11.5	35.5	46.5	70.5	80.5	103.5	115.5	139	147.5	174	184
NaCl	0.8	dim-5	6	3	3	NA	NA	NA	0	5.5	8.5	12	NA	15	NA	16.5
NaCl	0.8	set-1	6	3	3	NA	0	16.5	27.5	52	64.5	86	98.5	117.5	129	148.5	157.5	177	187
NaCl	0.8	dim-2	6	3	3	0	9.5	37	51.5	81.5	93.5	117.5	129.5	152.5	164.5	187	197.5	223.5	239.5
NaCl	0.8	dmm-1	6	3	3	0	6.5	32	43.5	71.5	82.5	103.5	113	128.5	134	145.5	151	163.5	169.5
NaCl	0.8	dmm-2	6	3	3	0	7	31	44.5	70.5	82.5	103.5	113.5	133	143	164	174	197	206.5
NaCl	0.8	nst-1	6	3	3	0	10	34.5	49	74.5	87	111.5	124.5	146.5	159	182.5	193.5	217.5	229.5
NaCl	0.8	nst-2	6	3	3	NA	0	25.5	38.5	69	80.5	104	116.5	139.5	150	174	183	209.5	220.5
NaCl	0.8	nst-4	6	3	3	0	6.5	34.5	47	74.5	86	112.5	123	145.5	156	179	189.5	215.5	227
NaCl	0.8	nst-6	6	3	3	NA	NA	0	8.5	37.5	46	70.5	81.5	105	113.5	138	148	174	183
NaCl	0.8	nst-7	6	3	3	NA	NA	0	11	36.5	46	69	82	102.5	111.5	134.5	144	166.5	176.5
NaCl	0.8	hda-1	6	3	3	0	8.5	34.5	50	79	NA	119	132	155	168.5	191.5	202.5	228	240
NaCl	0.8	hda-2	6	3	3	NA	0	27	39.5	70	82.5	107.5	121	146	158.5	181.5	193	219.5	231
NaCl	0.8	hda-4	6	3	3	NA	0	25.5	40	69	81.5	104	115.5	136	147	170	179.5	202	213
NaCl	0.8	aof2	6	3	3	0	10	34.5	46.5	69.5	79.5	97.5	106.5	128.5	139.5	154.5	164.5	187.5	198
NaCl	0.8	lid2	6	3	3	NA	0	25	37	61	70.5	91.5	104.5	125.5	136	156	164	185	194
NaCl	0.8	qde-1	6	3	3	NA	0	28	41.5	70.5	83.5	108	123	145	157	182	192.5	219.5	231
NaCl	0.8	qde-2	6	3	3	NA	NA	NA	0	27.5	39	68	84.5	115.5	130	159.5	170	201	214.5
NaCl	0.8	dcl-1	6	3	3	0	10.5	36.5	50	76.5	88.5	110.5	123.5	146	157.5	179.5	189	213	225
NaCl	0.8	dcl-2	6	3	3	0	9.5	37	51.5	79	90.5	116	129	152.5	164	188	199	223.5	234.5
NaCl	0.8	qip	6	3	3	NA	0	27.5	39.5	67.5	78.5	101.5	113.5	136.5	147.5	169	178.5	203.5	215
NaCl	0.8	ngf-1	6	3	3	NA	NA	NA	0	3.5	NA	6.5	NA	9.5	NA	12.5	NA	14.5	NA
NaCl	0.8	elp3	6	3	3	0	8	34.5	45.5	74.5	85.5	109	121	141.5	152	175.5	183.5	207.5	217
NaCl	0.8	cont4200	6	3	3	0	11	39	53.5	80.5	92.5	113.5	125.5	147.5	160	181	190	213.5	225.5
NaCl	1.2	set-7	6	3	3	NA	NA	0	6.5	23	31	45	53.5	67.5	74.5	85.5	91.5	106	112
NaCl	1.2	npf	6	3	3	0	0	0	0	0	0	0	0	0	0	0	0	0	0
NaCl	1.2	set-2	6	3	3	NA	NA	0	6.5	22.5	30	46	53	67.5	72.5	87.5	93.5	108.5	115
NaCl	1.2	dim-5	6	3	3	NA	NA	NA	NA	0	3.5	14.5	20.5	32	36.5	42	NA	49.5	52
NaCl	1.2	set-1	6	3	3	NA	NA	0	2	14.5	20.5	36	42	55	60.5	72.5	77.5	90.5	95.5
NaCl	1.2	dim-2	6	3	3	NA	NA	0	7	26	33.5	47.5	55.5	70	76	89	95	110	117.5
NaCl	1.2	dmm-1	6	3	3	NA	NA	0	5	19.5	23.5	33.5	39.5	50	53.5	60.5	63	68	NA
NaCl	1.2	dmm-2	6	3	3	NA	NA	0	3.5	18.5	23.5	37	43	55.5	60.5	73.5	78	89	93.5
NaCl	1.2	nst-1	6	3	3	NA	NA	0	8	26.5	34	50	59.5	74.5	82.5	97.5	102.5	119.5	127
NaCl	1.2	nst-2	6	3	3	NA	0	11	17.5	35.5	46	61.5	69.5	83.5	90.5	103.5	108.5	121.5	128.5
NaCl	1.2	nst-4	6	3	3	NA	NA	0	6	24	34	52.5	62	79	88.5	103.5	109.5	128.5	135.5
NaCl	1.2	nst-6	6	3	3	NA	NA	0	3.5	10	17	29.5	39.5	54	61	74.5	80.5	95.5	103.5
NaCl	1.2	nst-7	6	3	3	NA	NA	0	3.5	10	15	26	33.5	47.5	52.5	65.5	71.5	84.5	91.5
NaCl	1.2	hda-1	6	3	3	NA	0	13.5	21	42	49.5	66.5	76.5	94	102	118	124	141	148
NaCl	1.2	hda-2	6	3	3	NA	0	13.5	20.5	41.5	49	66.5	76	92.5	99	115.5	121.5	138.5	145
NaCl	1.2	hda-4	6	3	3	NA	NA	0	7	24.5	33.5	48.5	55.5	70	77.5	91.5	96.5	111	117.5
NaCl	1.2	aof2	6	3	3	NA	0	11.5	18	31.5	38	51.5	57.5	67.5	74	86	91.5	104.5	111
NaCl	1.2	lid2	6	3	3	NA	NA	0	6.5	24.5	32.5	48	56	70	76.5	90.5	97.5	112.5	119
NaCl	1.2	qde-1	6	3	3	NA	0	15.5	23.5	46.5	54.5	72.5	82.5	98	105.5	120	125.5	142.5	149.5
NaCl	1.2	qde-2	6	3	3	NA	NA	NA	NA	0	5.5	19.5	27.5	44	52	69	75.5	94	102.5
NaCl	1.2	dcl-1	6	3	3	NA	NA	0	6.5	24.5	32	49	57	71	78.5	93	98.5	113.5	119
NaCl	1.2	dcl-2	6	3	3	NA	0	12	21	39.5	49	65.5	74.5	90	98.5	112.5	119.5	135.5	143
NaCl	1.2	qip	6	3	3	NA	NA	0	7.5	24	31.5	47	55.5	71.5	78.5	93.5	99.5	114.5	121
NaCl	1.2	ngf-1	6	3	3	NA	NA	NA	NA	NA	NA	0	2.5	6	8.5	NA	NA	NA	NA
NaCl	1.2	elp3	6	3	3	NA	NA	0	9	26.5	36.5	53.5	62.5	78.5	86.5	101.5	107.5	124	131.5
NaCl	1.2	cont4200	6	3	3	NA	0	13	21	39.5	47.5	63	70.5	86	92.5	106.5	112	126	133.5
NaCl	1.6	set-7	6	3	3	NA	NA	0	2.5	8.5	11.5	17.5	19.5	26.5	29.5	34.5	NA	41.5	NA
NaCl	1.6	npf	6	3	3	0	0	0	0	0	0	0	0	0	0	0	0	0	0
NaCl	1.6	set-2	6	3	3	NA	NA	NA	0	4.5	NA	10	NA	14.5	NA	18.5	22	27	NA
NaCl	1.6	dim-5	6	3	3	NA	NA	NA	NA	NA	NA	NA	NA	0	NA	4.5	NA	14	NA
NaCl	1.6	set-1	6	3	3	NA	NA	NA	NA	0	NA	2.5	4.5	9	10.5	16.5	NA	20.5	NA
NaCl	1.6	dim-2	6	3	3	NA	NA	0	2.5	10	13.5	20.5	23.5	31	34.5	42.5	46	55.5	59.5
NaCl	1.6	dmm-1	6	3	3	NA	NA	NA	NA	0	2.5	7.5	9.5	14.5	16.5	18	NA	22.5	NA
NaCl	1.6	dmm-2	6	3	3	NA	NA	NA	0	5.5	8.5	14	16	21	NA	32	34.5	41	42.5
NaCl	1.6	nst-1	6	3	3	NA	NA	0	3	10	12.5	20	23	29.5	31.5	40.5	44	53	55
NaCl	1.6	nst-2	6	3	3	NA	NA	0	2.5	9	12.5	17	20.5	25	28	36.5	NA	45	48
NaCl	1.6	nst-4	6	3	3	NA	NA	NA	0	5.5	9.5	16.5	20	28.5	32.5	40	44	49	NA
NaCl	1.6	nst-6	6	3	3	NA	NA	NA	0	2.5	4	6.5	NA	11	NA	17	NA	22.5	NA
NaCl	1.6	nst-7	6	3	3	NA	NA	NA	NA	NA	0	2.5	5	7.5	NA	13	NA	NA	NA
NaCl	1.6	hda-1	6	3	3	NA	NA	0	2	7	9	14.5	17	19	NA	24	27	30	32
NaCl	1.6	hda-2	6	3	3	NA	NA	0	2	8.5	10.5	14.5	16.5	20	22.5	27	29.5	NA	NA
NaCl	1.6	hda-4	6	3	3	NA	NA	0	3.5	11	13.5	17.5	23	27	29.5	35	37	42.5	NA
NaCl	1.6	aof2	6	3	3	NA	NA	NA	0	7	10	15	16.5	18.5	NA	27	NA	30.5	NA
NaCl	1.6	lid2	6	3	3	NA	NA	NA	0	6	9.5	18.5	21	27.5	30.5	35.5	NA	NA	NA
NaCl	1.6	qde-1	6	3	3	NA	NA	NA	0	7.5	11.5	18.5	21.5	28	31.5	41	43.5	49.5	52
NaCl	1.6	qde-2	6	3	3	NA	NA	NA	NA	NA	NA	NA	NA	0	NA	3	NA	7.5	NA
NaCl	1.6	dcl-1	6	3	3	NA	NA	NA	0	7	10	17.5	22	29	NA	35	NA	42	NA
NaCl	1.6	dcl-2	6	3	3	NA	NA	NA	0	6.5	9	16.5	17.5	26	NA	34	NA	43.5	NA
NaCl	1.6	qip	6	3	3	NA	NA	NA	0	8	10.5	17.5	21	28	31	39.5	42.5	49	NA
NaCl	1.6	ngf-1	6	3	3	0	0	0	0	0	0	0	0	0	0	0	0	0	0
NaCl	1.6	elp3	6	3	3	NA	NA	0	2	9	12.5	20.5	25.5	32	35	41.5	NA	58	60.5
NaCl	1.6	cont4200	6	3	3	NA	NA	NA	0	6.5	10.5	17	19	23.5	NA	30	32	36.5	39
NaCl	0	set-7	7	3	4	0	18.5	74.5	101	154.5	176	233.5	NA	NA	NA	NA	NA	NA	NA
NaCl	0	npf	7	3	4	0	13	45	57.5	84.5	97.5	127.5	140	171	186	221.5	237.5	NA	NA
NaCl	0	set-2	7	3	4	0	17	68	91.5	139.5	162	210	229.5	NA	NA	NA	NA	NA	NA
NaCl	0	dim-5	7	3	4	NA	0	4.5	8.5	16.5	19.5	25.5	NA	33.5	NA	39.5	42.5	NA	NA
NaCl	0	set-1	7	3	4	0	12.5	47.5	65.5	103.5	123.5	164.5	181.5	225	244.5	NA	NA	NA	NA
NaCl	0	dim-2	7	3	4	0	19	75.5	101.5	157.5	179	234	NA	NA	NA	NA	NA	NA	NA
NaCl	0	dmm-1	7	3	4	NA	NA	NA	NA	NA	NA	NA	NA	NA	NA	NA	NA	NA	NA
NaCl	0	dmm-2	7	3	4	NA	NA	NA	NA	NA	NA	NA	NA	NA	NA	NA	NA	NA	NA
NaCl	0	nst-1	7	3	4	0	21	73.5	102.5	149.5	173.5	222.5	240.5	NA	NA	NA	NA	NA	NA
NaCl	0	nst-2	7	3	4	0	20	76.5	102.5	155.5	178.5	232.5	NA	NA	NA	NA	NA	NA	NA
NaCl	0	nst-4	7	3	4	0	20.5	75.5	105	153	177	228.5	246	NA	NA	NA	NA	NA	NA
NaCl	0	nst-6	7	3	4	0	6.5	46	65.5	111.5	130.5	171	187	227.5	244.5	NA	NA	NA	NA
NaCl	0	nst-7	7	3	4	0	6.5	42.5	60	102	120	155.5	172.5	209.5	228	259	NA	NA	NA
NaCl	0	hda-1	7	3	4	0	19.5	72.5	97	141.5	164	208	226	NA	NA	NA	NA	NA	NA
NaCl	0	hda-2	7	3	4	0	19	74.5	95	139	159.5	205.5	220	NA	NA	NA	NA	NA	NA
NaCl	0	hda-4	7	3	4	0	21.5	76.5	105.5	160	184.5	236.5	NA	NA	NA	NA	NA	NA	NA
NaCl	0	aof2	7	3	4	0	19.5	71.5	96.5	147.5	169.5	216.5	236.5	NA	NA	NA	NA	NA	NA
NaCl	0	lid2	7	3	4	0	17.5	72.5	96.5	148	169.5	217.5	239	NA	NA	NA	NA	NA	NA
NaCl	0	qde-1	7	3	4	0	19.5	75.5	106.5	156.5	185.5	237.5	NA	NA	NA	NA	NA	NA	NA
NaCl	0	qde-2	7	3	4	0	9.5	50	72	129	153.5	213.5	233.5	NA	NA	NA	NA	NA	NA
NaCl	0	dcl-1	7	3	4	0	19.5	74.5	98.5	149.5	172	225.5	NA	NA	NA	NA	NA	NA	NA
NaCl	0	dcl-2	7	3	4	0	19	79	105.5	159.5	182.5	236.5	NA	NA	NA	NA	NA	NA	NA
NaCl	0	qip	7	3	4	0	19.5	77.5	104.5	155.5	183.5	237	NA	NA	NA	NA	NA	NA	NA
NaCl	0	ngf-1	7	3	4	0	5	17.5	22	33.5	37.5	47.5	50.5	61	65	74.5	79	87.5	91.5
NaCl	0	elp3	7	3	4	0	15.5	67.5	93	141.5	163	211	230	NA	NA	NA	NA	NA	NA
NaCl	0	cont4200	7	3	4	0	21.5	78	106	159.5	184.5	234.5	NA	NA	NA	NA	NA	NA	NA
NaCl	0.2	set-7	7	3	4	0	15.5	64	86.5	137	155.5	197.5	214	254.5	NA	NA	NA	NA	NA
NaCl	0.2	npf	7	3	4	0	11.5	36.5	46	63.5	75	95	101	128	141.5	167	179.5	206.5	221.5
NaCl	0.2	set-2	7	3	4	0	18.5	63	85.5	129	149.5	191	209	249	NA	NA	NA	NA	NA
NaCl	0.2	dim-5	7	3	4	NA	NA	NA	NA	NA	NA	NA	NA	0	NA	8	9.5	11.5	NA
NaCl	0.2	set-1	7	3	4	0	11	44	59.5	97	113	152.5	167	206.5	223	NA	NA	NA	NA
NaCl	0.2	dim-2	7	3	4	0	18	64.5	84.5	126.5	146.5	185.5	203.5	244.5	NA	NA	NA	NA	NA
NaCl	0.2	dmm-1	7	3	4	NA	NA	NA	NA	NA	NA	NA	NA	NA	NA	NA	NA	NA	NA
NaCl	0.2	dmm-2	7	3	4	NA	NA	NA	NA	NA	NA	NA	NA	NA	NA	NA	NA	NA	NA
NaCl	0.2	nst-1	7	3	4	0	17.5	64.5	82.5	122.5	141.5	182	196	240.5	NA	NA	NA	NA	NA
NaCl	0.2	nst-2	7	3	4	0	17	64.5	85.5	128.5	149.5	190.5	208.5	249.5	NA	NA	NA	NA	NA
NaCl	0.2	nst-4	7	3	4	0	17.5	63	81.5	124	143.5	186.5	203	246	NA	NA	NA	NA	NA
NaCl	0.2	nst-6	7	3	4	0	5.5	40	62.5	104	123.5	160.5	176	212.5	233.5	NA	NA	NA	NA
NaCl	0.2	nst-7	7	3	4	0	4	33.5	50	93	110.5	148	160	197	213.5	248.5	NA	NA	NA
NaCl	0.2	hda-1	7	3	4	0	15.5	62	84.5	130	150.5	189.5	206.5	246	NA	NA	NA	NA	NA
NaCl	0.2	hda-2	7	3	4	0	17	63	84	128	149.5	187	203.5	246.5	NA	NA	NA	NA	NA
NaCl	0.2	hda-4	7	3	4	0	18	60.5	81.5	119.5	138.5	176	191.5	232	250.5	NA	NA	NA	NA
NaCl	0.2	aof2	7	3	4	0	16	57	75	115.5	139	181	195.5	235.5	NA	NA	NA	NA	NA
NaCl	0.2	lid2	7	3	4	0	14.5	59.5	76.5	117	132	170	185	223.5	239	NA	NA	NA	NA
NaCl	0.2	qde-1	7	3	4	0	19	66	89	132.5	152.5	195.5	212.5	NA	NA	NA	NA	NA	NA
NaCl	0.2	qde-2	7	3	4	0	12.5	50	73	115.5	142	189.5	208.5	NA	NA	NA	NA	NA	NA
NaCl	0.2	dcl-1	7	3	4	0	16	66.5	85	128.5	146	191.5	211	NA	NA	NA	NA	NA	NA
NaCl	0.2	dcl-2	7	3	4	0	17.5	67	86.5	131.5	150.5	194	211.5	NA	NA	NA	NA	NA	NA
NaCl	0.2	qip	7	3	4	0	18	65.5	84	127.5	144.5	184	202	243.5	NA	NA	NA	NA	NA
NaCl	0.2	ngf-1	7	3	4	NA	0	10	13.5	22.5	25.5	33	36	43.5	46	51.5	54	60.5	62
NaCl	0.2	elp3	7	3	4	0	16	56	74.5	110.5	129.5	164.5	179.5	217.5	235.5	NA	NA	NA	NA
NaCl	0.2	cont4200	7	3	4	0	19.5	64	84.5	124	141.5	180	197	237.5	NA	NA	NA	NA	NA
NaCl	0.4	set-7	7	3	4	0	13.5	52.5	71.5	105	122	155.5	171.5	205.5	222	253.5	NA	NA	NA
NaCl	0.4	npf	7	3	4	0	5.5	18.5	23.5	35	39.5	49.5	NA	68	74.5	81.5	NA	NA	NA
NaCl	0.4	set-2	7	3	4	0	14.5	50.5	69.5	107.5	126	163	177.5	216	233.5	NA	NA	NA	NA
NaCl	0.4	dim-5	7	3	4	NA	NA	NA	NA	0	3	6.5	NA	9.5	NA	NA	11.5	NA	NA
NaCl	0.4	set-1	7	3	4	0	7.5	35	50.5	81	97	127	139	173.5	190.5	219.5	235.5	264.5	NA
NaCl	0.4	dim-2	7	3	4	0	12	53.5	71.5	110.5	127.5	164.5	177.5	214	228.5	NA	NA	NA	NA
NaCl	0.4	dmm-1	7	3	4	NA	NA	NA	NA	NA	NA	NA	NA	NA	NA	NA	NA	NA	NA
NaCl	0.4	dmm-2	7	3	4	NA	NA	NA	NA	NA	NA	NA	NA	NA	NA	NA	NA	NA	NA
NaCl	0.4	nst-1	7	3	4	0	14	53.5	69	102	120.5	153	168.5	203	218.5	250.5	NA	NA	NA
NaCl	0.4	nst-2	7	3	4	0	15.5	52	71	103.5	121	152.5	166	198.5	215.5	247.5	NA	NA	NA
NaCl	0.4	nst-4	7	3	4	0	15.5	52	70	104	120	153.5	204	220	252	NA	NA	NA	NA
NaCl	0.4	nst-6	7	3	4	0	3.5	24	38.5	73.5	89.5	127.5	143	179.5	196.5	231	244.5	NA	NA
NaCl	0.4	nst-7	7	3	4	NA	0	23	41.5	77.5	95.5	129.5	141	178.5	190.5	224.5	237.5	NA	NA
NaCl	0.4	hda-1	7	3	4	0	13.5	53	69	108.5	124	161.5	175.5	214.5	228.5	NA	NA	NA	NA
NaCl	0.4	hda-2	7	3	4	0	15	51.5	69.5	103	121.5	155	170	204.5	223.5	254	NA	NA	NA
NaCl	0.4	hda-4	7	3	4	0	14.5	53	67	100.5	117.5	148	161.5	195	210	241.5	254.5	NA	NA
NaCl	0.4	aof2	7	3	4	0	13.5	50.5	67.5	100	117.5	147.5	161.5	193.5	209	239.5	252	NA	NA
NaCl	0.4	lid2	7	3	4	0	13.5	50.5	67.5	99.5	115.5	148.5	159.5	193.5	207	238	250.5	NA	NA
NaCl	0.4	qde-1	7	3	4	0	14.5	55	74.5	109.5	126.5	158.5	173	209.5	224.5	NA	NA	NA	NA
NaCl	0.4	qde-2	7	3	4	0	7.5	38.5	57	97	119.5	162.5	180.5	223	243.5	NA	NA	NA	NA
NaCl	0.4	dcl-1	7	3	4	0	13	54.5	70.5	105.5	121.5	156.5	168.5	202.5	216	246.5	NA	NA	NA
NaCl	0.4	dcl-2	7	3	4	0	16	55	75.5	107.5	125	158.5	173	208.5	225.5	NA	NA	NA	NA
NaCl	0.4	qip	7	3	4	0	19.5	53.5	70.5	105.5	124	155.5	171	207	221.5	NA	NA	NA	NA
NaCl	0.4	ngf-1	7	3	4	NA	0	5.5	7.5	11.5	13	16	NA	20.5	NA	24.5	NA	27.5	NA
NaCl	0.4	elp3	7	3	4	0	12	49.5	64	97.5	112	144.5	157.5	192.5	205	237	249	NA	NA
NaCl	0.4	cont4200	7	3	4	0	15	54.5	72	107	124.5	154.5	170	205	223.5	NA	NA	NA	NA
NaCl	0.8	set-7	7	3	4	NA	0	23.5	34.5	58.5	68.5	89	99	120.5	128.5	149.5	160.5	179	188.5
NaCl	0.8	npf	7	3	4	0	3.5	5.5	NA	9.5	NA	NA	NA	NA	NA	NA	NA	NA	NA
NaCl	0.8	set-2	7	3	4	NA	NA	0	10	34	44	71.5	80	104	114	138.5	150	173.5	184
NaCl	0.8	dim-5	7	3	4	NA	NA	NA	NA	0	7.5	21.5	24	29.5	32.5	35.5	37.5	42	NA
NaCl	0.8	set-1	7	3	4	NA	0	18.5	26.5	50.5	59	80	86.5	107.5	114.5	133	141.5	158.5	167
NaCl	0.8	dim-2	7	3	4	0	6	32.5	44.5	67.5	80	102	112.5	135.5	144	165.5	175.5	193	202.5
NaCl	0.8	dmm-1	7	3	4	NA	NA	NA	NA	NA	NA	NA	NA	NA	NA	NA	NA	NA	NA
NaCl	0.8	dmm-2	7	3	4	NA	NA	NA	NA	NA	NA	NA	NA	NA	NA	NA	NA	NA	NA
NaCl	0.8	nst-1	7	3	4	0	7.5	33.5	46.5	70.5	80	104	114.5	144.5	155.5	174	185	208.5	218.5
NaCl	0.8	nst-2	7	3	4	0	5.5	31.5	43	68	78.5	100.5	111	133.5	142.5	164	173.5	193.5	201.5
NaCl	0.8	nst-4	7	3	4	0	6.5	33	46	73	83.5	106.5	115.5	137	145	167.5	178	200	209
NaCl	0.8	nst-6	7	3	4	NA	0	6.5	12.5	37.5	47.5	73.5	82.5	106.5	114.5	138	149.5	168.5	180
NaCl	0.8	nst-7	7	3	4	NA	NA	0	8.5	27.5	37.5	61.5	70.5	91.5	100.5	118	128.5	149	158
NaCl	0.8	hda-1	7	3	4	0	6.5	31	43.5	69.5	80.5	103	114.5	139.5	150.5	172.5	183.5	204.5	215
NaCl	0.8	hda-2	7	3	4	0	7	33.5	46.5	71.5	84	106.5	117.5	140.5	150.5	172.5	184.5	208.5	219
NaCl	0.8	hda-4	7	3	4	0	7.5	34	45.5	73	83	104.5	114	134.5	142.5	166.5	178	197	207
NaCl	0.8	aof2	7	3	4	0	7.5	31.5	40.5	60	67.5	85	94.5	117.5	125.5	145	153	170.5	177.5
NaCl	0.8	lid2	7	3	4	0	7.5	32.5	44	64.5	75	94.5	104	124.5	135	154	162	186	196
NaCl	0.8	qde-1	7	3	4	0	7	36	49.5	77.5	89	113.5	123.5	146	155	176.5	186	208.5	219.5
NaCl	0.8	qde-2	7	3	4	NA	NA	0	8	34.5	47.5	77	90	120	133	159.5	173.5	200	213.5
NaCl	0.8	dcl-1	7	3	4	0	8.5	33.5	46.5	72	85	106.5	116.5	139	149	170.5	181.5	200.5	211
NaCl	0.8	dcl-2	7	3	4	0	8	34.5	47.5	71.5	81.5	105	115	136	145.5	166	177	196.5	206.5
NaCl	0.8	qip	7	3	4	0	7.5	34.5	47.5	73.5	84.5	108.5	116.5	140.5	150.5	169.5	179.5	202	212.5
NaCl	0.8	ngf-1	7	3	4	NA	NA	0	2.5	5	NA	7	NA	9	NA	NA	NA	NA	NA
NaCl	0.8	elp3	7	3	4	0	7.5	33	45	68.5	77.5	99.5	109	131	140.5	160.5	171.5	189.5	197.5
NaCl	0.8	cont4200	7	3	4	0	8.5	34.5	47.5	73	84	105.5	115.5	137.5	146.5	168	178.5	198.5	206
NaCl	1.2	set-7	7	3	4	NA	NA	0	6.5	23	30.5	45.5	51.5	67	74.5	87.5	94	108	114
NaCl	1.2	npf	7	3	4	0	0	0	0	0	0	0	0	0	0	0	0	0	0
NaCl	1.2	set-2	7	3	4	NA	0	10.5	16.5	32.5	39	54.5	60.5	76.5	81.5	99.5	107	119.5	125.5
NaCl	1.2	dim-5	7	3	4	NA	NA	NA	NA	NA	NA	NA	NA	NA	0	5.5	NA	7.5	NA
NaCl	1.2	set-1	7	3	4	NA	NA	0	5	18	25	38.5	44	59	65.5	78	84.5	96	101.5
NaCl	1.2	dim-2	7	3	4	NA	0	13.5	23	42.5	52	70.5	77.5	95.5	103.5	119.5	127.5	142.5	150.5
NaCl	1.2	dmm-1	7	3	4	NA	NA	NA	NA	NA	NA	NA	NA	NA	NA	NA	NA	NA	NA
NaCl	1.2	dmm-2	7	3	4	NA	NA	NA	NA	NA	NA	NA	NA	NA	NA	NA	NA	NA	NA
NaCl	1.2	nst-1	7	3	4	NA	NA	0	9.5	26.5	35.5	52	59.5	78	86.5	101.5	111	125.5	134
NaCl	1.2	nst-2	7	3	4	NA	0	14	22	39.5	48	62.5	68.5	81.5	89	103.5	111.5	125.5	132
NaCl	1.2	nst-4	7	3	4	NA	0	17	25.5	45	55	72.5	79.5	97.5	105	121.5	129.5	145	152
NaCl	1.2	nst-6	7	3	4	NA	NA	0	2	8	12.5	24.5	34.5	51.5	59	73.5	80.5	94.5	101.5
NaCl	1.2	nst-7	7	3	4	NA	NA	0	NA	6.5	11	20.5	27	41.5	47.5	61	67	80	85
NaCl	1.2	hda-1	7	3	4	NA	0	11.5	18.5	37.5	45.5	65.5	72.5	91.5	98.5	116.5	124	139.5	147.5
NaCl	1.2	hda-2	7	3	4	NA	0	13.5	21	37.5	45.5	64	71.5	88.5	96	112	119.5	135.5	142.5
NaCl	1.2	hda-4	7	3	4	NA	0	12	19.5	36.5	45	60.5	68.5	84.5	91	104.5	112	125.5	131
NaCl	1.2	aof2	7	3	4	0	2.5	16	23	38.5	43.5	54.5	58.5	71	76.5	88	92.5	103	108.5
NaCl	1.2	lid2	7	3	4	NA	0	14.5	22	37.5	46	62	68	83.5	89.5	104.5	111.5	124.5	130.5
NaCl	1.2	qde-1	7	3	4	NA	0	14.5	22	40.5	48.5	67.5	75	93	100	116.5	123	138.5	145.5
NaCl	1.2	qde-2	7	3	4	NA	NA	0	3.5	16	21.5	44	52.5	73.5	80.5	99.5	107	124	132.5
NaCl	1.2	dcl-1	7	3	4	NA	0	14.5	22.5	40.5	50.5	67	74.5	92	99.5	114	121	136	142.5
NaCl	1.2	dcl-2	7	3	4	NA	0	15.5	24.5	43	51.5	69.5	76	92	98.5	113.5	121	135.5	142.5
NaCl	1.2	qip	7	3	4	0	3.5	18.5	26.5	47	55.5	73	80.5	96.5	104	120.5	127	139.5	145
NaCl	1.2	ngf-1	7	3	4	NA	NA	NA	NA	0	NA	2.5	NA	4.5	NA	NA	6.5	NA	NA
NaCl	1.2	elp3	7	3	4	0	4	19	26.5	46	53.5	73	79.5	99	105.5	120.5	127	143	149
NaCl	1.2	cont4200	7	3	4	0	3	18	26.5	43	51	65.5	74	90	98	112	118.5	131	136.5
NaCl	1.6	set-7	7	3	4	NA	NA	0	2.5	9	12	19.5	21	28	NA	35	37	42.5	NA
NaCl	1.6	npf	7	3	4	0	0	0	0	0	0	0	0	0	0	0	0	0	0
NaCl	1.6	set-2	7	3	4	NA	NA	NA	0	3.5	NA	10	NA	13.5	NA	17.5	NA	NA	NA
NaCl	1.6	dim-5	7	3	4	0	0	0	0	0	0	0	0	0	0	0	0	0	0
NaCl	1.6	set-1	7	3	4	NA	NA	NA	NA	0	1	5	7	13	NA	19	NA	23.5	NA
NaCl	1.6	dim-2	7	3	4	NA	NA	0	2.5	9.5	11.5	19.5	22	37.5	NA	NA	NA	NA	NA
NaCl	1.6	dmm-1	7	3	4	NA	NA	NA	NA	NA	NA	NA	NA	NA	NA	NA	NA	NA	NA
NaCl	1.6	dmm-2	7	3	4	NA	NA	NA	NA	NA	NA	NA	NA	NA	NA	NA	NA	NA	NA
NaCl	1.6	nst-1	7	3	4	NA	NA	NA	0	7.5	10	17	20	28	31.5	36	NA	NA	NA
NaCl	1.6	nst-2	7	3	4	NA	NA	NA	0	6.5	NA	13	16.5	25.5	NA	NA	NA	NA	NA
NaCl	1.6	nst-4	7	3	4	NA	NA	NA	0	7	11	16.5	19.5	26.5	28.5	36	NA	NA	NA
NaCl	1.6	nst-6	7	3	4	NA	NA	NA	NA	0	NA	6.5	NA	11.5	NA	21.5	NA	24.5	NA
NaCl	1.6	nst-7	7	3	4	NA	NA	NA	NA	0	NA	5	NA	8	NA	NA	11.5	14.5	NA
NaCl	1.6	hda-1	7	3	4	NA	NA	NA	0	4.5	NA	11.5	NA	15	17	20.5	NA	NA	NA
NaCl	1.6	hda-2	7	3	4	NA	NA	0	3	8.5	10.5	15	NA	20.5	NA	24	NA	28	NA
NaCl	1.6	hda-4	7	3	4	NA	NA	NA	0	7	NA	14.5	NA	19.5	NA	28.5	NA	NA	NA
NaCl	1.6	aof2	7	3	4	NA	NA	0	2.5	8	10	14.5	16	24	NA	28	NA	NA	NA
NaCl	1.6	lid2	7	3	4	NA	NA	0	2	10	12.5	18.5	20.5	28	30.5	38	NA	47.5	NA
NaCl	1.6	qde-1	7	3	4	NA	NA	0	2.5	10.5	13	19	22	28.5	NA	37.5	NA	43.5	NA
NaCl	1.6	qde-2	7	3	4	NA	NA	NA	NA	0	NA	3	4.5	8	NA	11	14.5	NA	NA
NaCl	1.6	dcl-1	7	3	4	NA	NA	0	2	10.5	NA	20	NA	31.5	NA	41.5	NA	NA	NA
NaCl	1.6	dcl-2	7	3	4	NA	NA	0	2.5	10.5	13.5	21	26.5	NA	NA	NA	NA	NA	NA
NaCl	1.6	qip	7	3	4	NA	NA	0	2	10	12.5	22.5	25	33.5	NA	NA	NA	NA	NA
NaCl	1.6	ngf-1	7	3	4	0	0	0	0	0	0	0	0	0	0	0	0	0	0
NaCl	1.6	elp3	7	3	4	NA	NA	NA	0	6.5	9.5	15.5	17.5	25.5	27.5	33.5	NA	NA	NA
NaCl	1.6	cont4200	7	3	4	NA	NA	NA	NA	NA	NA	0	1.5	6.5	NA	12.5	NA	NA	NA
NaCl	0	set-7	8	3	5	0	22	83	106.5	159.5	182.5	230.5	NA	NA	NA	NA	NA	NA	NA
NaCl	0	npf	8	3	5	0	12.5	44.5	55.5	86	98	130.5	143.5	174	185.5	220	NA	NA	NA
NaCl	0	set-2	8	3	5	0	22.5	77.5	99.5	149.5	170	213.5	NA	NA	NA	NA	NA	NA	NA
NaCl	0	dim-5	8	3	5	NA	0	18.5	23.5	40	45	60.5	66.5	78.5	83.5	95	NA	NA	NA
NaCl	0	set-1	8	3	5	0	9	55	71	113.5	129.5	168.5	188	227.5	244.5	NA	NA	NA	NA
NaCl	0	dim-2	8	3	5	0	21.5	83.5	109	164.5	187	238.5	NA	NA	NA	NA	NA	NA	NA
NaCl	0	dmm-1	8	3	5	0	21.5	81.5	105.5	159.5	178	225.5	NA	NA	NA	NA	NA	NA	NA
NaCl	0	dmm-2	8	3	5	0	19.5	78	100.5	149.5	169.5	218	235	NA	NA	NA	NA	NA	NA
NaCl	0	nst-1	8	3	5	0	21.5	82.5	102.5	155	173.5	224	NA	NA	NA	NA	NA	NA	NA
NaCl	0	nst-2	8	3	5	0	21	80.5	104	157.5	182.5	232.5	NA	NA	NA	NA	NA	NA	NA
NaCl	0	nst-4	8	3	5	0	21.5	81.5	107	157.5	181.5	230	NA	NA	NA	NA	NA	NA	NA
NaCl	0	nst-6	8	3	5	0	12.5	54.5	73.5	113	132.5	171.5	193	232	249	NA	NA	NA	NA
NaCl	0	nst-7	8	3	5	0	8	44.5	62.5	103	116.5	160.5	176	210.5	228	NA	NA	NA	NA
NaCl	0	hda-1	8	3	5	0	20.5	76.5	98.5	145	164.5	208	227.5	NA	NA	NA	NA	NA	NA
NaCl	0	hda-2	8	3	5	0	21.5	75	96.5	142.5	164	203.5	225.5	NA	NA	NA	NA	NA	NA
NaCl	0	hda-4	8	3	5	0	22	82	104	156.5	174.5	229.5	NA	NA	NA	NA	NA	NA	NA
NaCl	0	aof2	8	3	5	0	21	74.5	95	145.5	165	208.5	228	NA	NA	NA	NA	NA	NA
NaCl	0	lid2	8	3	5	0	20.5	78	98.5	150.5	169.5	220	240.5	NA	NA	NA	NA	NA	NA
NaCl	0	qde-1	8	3	5	0	21.5	81.5	105.5	161	181	234.5	NA	NA	NA	NA	NA	NA	NA
NaCl	0	qde-2	8	3	5	NA	0	36.5	57.5	113.5	139	192.5	219.5	NA	NA	NA	NA	NA	NA
NaCl	0	dcl-1	8	3	5	0	19.5	74.5	96.5	148.5	166.5	217	239.5	NA	NA	NA	NA	NA	NA
NaCl	0	dcl-2	8	3	5	0	23.5	82.5	105.5	162.5	184.5	231	NA	NA	NA	NA	NA	NA	NA
NaCl	0	qip	8	3	5	0	22.5	82.5	104.5	159.5	180	231.5	NA	NA	NA	NA	NA	NA	NA
NaCl	0	ngf-1	8	3	5	NA	0	13.5	16.5	26.5	31.5	44	48.5	56.5	61	70.5	NA	NA	NA
NaCl	0	elp3	8	3	5	0	18.5	70	95	148.5	167.5	212.5	235.5	NA	NA	NA	NA	NA	NA
NaCl	0	cont4200	8	3	5	0	23	81	105	159.5	183.5	235.5	NA	NA	NA	NA	NA	NA	NA
NaCl	0.2	set-7	8	3	5	0	19.5	67	83.5	126	141.5	181.5	198.5	235	NA	NA	NA	NA	NA
NaCl	0.2	npf	8	3	5	0	9.5	29	33.5	42	48.5	68.5	78	96.5	105.5	124.5	NA	NA	NA
NaCl	0.2	set-2	8	3	5	0	15	62.5	81	126.5	144.5	187	205.5	242	NA	NA	NA	NA	NA
NaCl	0.2	dim-5	8	3	5	NA	NA	0	5	17	22.5	34	39	49.5	55.5	69	NA	NA	NA
NaCl	0.2	set-1	8	3	5	0	13	50.5	65.5	102	116	155.5	172	208	222.5	NA	NA	NA	NA
NaCl	0.2	dim-2	8	3	5	0	19.5	70.5	89.5	137	153	199.5	220.5	NA	NA	NA	NA	NA	NA
NaCl	0.2	dmm-1	8	3	5	0	16.5	64.5	83.5	122.5	141.5	178.5	196	233.5	NA	NA	NA	NA	NA
NaCl	0.2	dmm-2	8	3	5	0	18	64.5	82	123.5	141.5	179.5	195.5	232	246	NA	NA	NA	NA
NaCl	0.2	nst-1	8	3	5	0	18.5	66.5	83.5	125.5	141	182.5	200	239.5	NA	NA	NA	NA	NA
NaCl	0.2	nst-2	8	3	5	0	18.5	66	87	132	149.5	188.5	209.5	241.5	NA	NA	NA	NA	NA
NaCl	0.2	nst-4	8	3	5	0	20	70	88.5	131.5	147.5	187.5	204.5	244	NA	NA	NA	NA	NA
NaCl	0.2	nst-6	8	3	5	0	5.5	40.5	58	104.5	121.5	159.5	180.5	217	233	NA	NA	NA	NA
NaCl	0.2	nst-7	8	3	5	NA	0	30	48.5	89.5	108.5	146.5	165.5	196.5	212.5	248.5	NA	NA	NA
NaCl	0.2	hda-1	8	3	5	0	18	66.5	87.5	129	147	185.5	202.5	235.5	250.5	NA	NA	NA	NA
NaCl	0.2	hda-2	8	3	5	0	19	68.5	86.5	132.5	150.5	191.5	208.5	244.5	NA	NA	NA	NA	NA
NaCl	0.2	hda-4	8	3	5	0	17.5	65	84.5	127.5	143.5	184.5	202.5	240.5	NA	NA	NA	NA	NA
NaCl	0.2	aof2	8	3	5	0	17.5	63	80.5	127.5	144	179	196	237.5	NA	NA	NA	NA	NA
NaCl	0.2	lid2	8	3	5	0	18.5	62.5	81.5	119	136	171	190.5	224	241.5	NA	NA	NA	NA
NaCl	0.2	qde-1	8	3	5	0	19.5	69	90	136.5	156	205.5	224	NA	NA	NA	NA	NA	NA
NaCl	0.2	qde-2	8	3	5	NA	0	29.5	48	96	117.5	164.5	188	234	254.5	NA	NA	NA	NA
NaCl	0.2	dcl-1	8	3	5	0	19.5	66.5	85.5	132	150	195.5	214	251.5	NA	NA	NA	NA	NA
NaCl	0.2	dcl-2	8	3	5	0	20	67.5	90	135.5	156.5	202	224.5	NA	NA	NA	NA	NA	NA
NaCl	0.2	qip	8	3	5	0	21	69.5	90	137.5	154.5	197	217	NA	NA	NA	NA	NA	NA
NaCl	0.2	ngf-1	8	3	5	NA	0	10.5	14.5	21.5	25.5	32	35	41.5	44	51	NA	NA	NA
NaCl	0.2	elp3	8	3	5	0	17.5	59	77.5	120.5	135.5	173	190.5	225.5	NA	NA	NA	NA	NA
NaCl	0.2	cont4200	8	3	5	0	20.5	67.5	88	135.5	154	194	215	NA	NA	NA	NA	NA	NA
NaCl	0.4	set-7	8	3	5	0	15	51.5	66	101	117.5	150.5	167.5	199	215.5	NA	NA	NA	NA
NaCl	0.4	npf	8	3	5	0	4.5	16	NA	26.5	35.5	55.5	61.5	73.5	83.5	109.5	NA	NA	NA
NaCl	0.4	set-2	8	3	5	0	15.5	58	75.5	117	132.5	170.5	187.5	220	232	NA	NA	NA	NA
NaCl	0.4	dim-5	8	3	5	NA	NA	0	2.5	NA	4	NA	NA	NA	NA	NA	NA	NA	NA
NaCl	0.4	set-1	8	3	5	0	11.5	44.5	60	93	108	139.5	156.5	188.5	203	235.5	NA	NA	NA
NaCl	0.4	dim-2	8	3	5	0	16.5	56.5	72.5	109.5	126	161	178.5	212	227.5	NA	NA	NA	NA
NaCl	0.4	dmm-1	8	3	5	0	15	56	70	104	118	150	163.5	195	209.5	242.5	NA	NA	NA
NaCl	0.4	dmm-2	8	3	5	0	10	51	65.5	100	115.5	145	161.5	190.5	205	237	NA	NA	NA
NaCl	0.4	nst-1	8	3	5	0	17	56.5	71.5	110.5	125.5	160.5	177	212	227.5	NA	NA	NA	NA
NaCl	0.4	nst-2	8	3	5	0	15.5	57	71.5	109.5	124.5	157.5	172	206	221.5	NA	NA	NA	NA
NaCl	0.4	nst-4	8	3	5	0	17.5	56.5	72.5	107.5	124	156.5	174	206.5	223.5	NA	NA	NA	NA
NaCl	0.4	nst-6	8	3	5	0	7	40	55	93	107.5	142.5	159.5	193.5	208	244	NA	NA	NA
NaCl	0.4	nst-7	8	3	5	0	3.5	25	39.5	77.5	93	130.5	145.5	176	190	223.5	NA	NA	NA
NaCl	0.4	hda-1	8	3	5	0	15	56.5	72.5	113	128	164.5	180	211	225	NA	NA	NA	NA
NaCl	0.4	hda-2	8	3	5	0	12.5	53	70.5	110	126.5	164	182.5	215	230.5	NA	NA	NA	NA
NaCl	0.4	hda-4	8	3	5	0	15	53.5	70	104.5	119.5	150.5	165.5	195.5	210.5	244.5	NA	NA	NA
NaCl	0.4	aof2	8	3	5	0	15	51.5	67	97.5	111	141.5	157.5	188	202.5	232.5	NA	NA	NA
NaCl	0.4	lid2	8	3	5	0	15	54.5	67.5	101.5	114.5	146	160.5	190.5	202	234.5	NA	NA	NA
NaCl	0.4	qde-1	8	3	5	0	16.5	59	74.5	114.5	127.5	162.5	176.5	210	225.5	NA	NA	NA	NA
NaCl	0.4	qde-2	8	3	5	NA	0	22.5	37.5	81	99.5	139.5	158.5	195.5	212.5	251.5	NA	NA	NA
NaCl	0.4	dcl-1	8	3	5	0	18	58.5	72.5	110.5	123.5	156.5	171.5	204.5	217.5	250.5	NA	NA	NA
NaCl	0.4	dcl-2	8	3	5	0	16.5	57	72.5	108.5	123.5	158.5	173	207.5	222	NA	NA	NA	NA
NaCl	0.4	qip	8	3	5	0	17.5	59.5	75	113	127.5	162	179.5	213.5	227.5	NA	NA	NA	NA
NaCl	0.4	ngf-1	8	3	5	NA	NA	0	4.5	12	14	18.5	20.5	24.5	NA	28.5	NA	NA	NA
NaCl	0.4	elp3	8	3	5	0	15	50	65	98.5	112.5	143.5	158	189	203	234.5	NA	NA	NA
NaCl	0.4	cont4200	8	3	5	0	19.5	59.5	74.5	112	127	160.5	175	208.5	221.5	NA	NA	NA	NA
NaCl	0.8	set-7	8	3	5	0	10.5	41.5	53.5	80.5	92.5	116	128.5	151.5	161.5	185	NA	NA	NA
NaCl	0.8	npf	8	3	5	0	1.5	NA	3.5	NA	NA	NA	NA	NA	NA	NA	NA	NA	NA
NaCl	0.8	set-2	8	3	5	0	11	41	51.5	81.5	91.5	118.5	130	155.5	165.5	194.5	NA	NA	NA
NaCl	0.8	dim-5	8	3	5	NA	NA	NA	NA	0	7.5	18.5	23	28.5	NA	32.5	NA	NA	NA
NaCl	0.8	set-1	8	3	5	0	9.5	33.5	41.5	66.5	74	96	105	126.5	135	155	NA	NA	NA
NaCl	0.8	dim-2	8	3	5	0	10.5	43	54	82.5	92.5	118	129.5	154	165	192.5	NA	NA	NA
NaCl	0.8	dmm-1	8	3	5	0	10	37.5	50	76	86.5	102	113.5	129.5	138	153	NA	NA	NA
NaCl	0.8	dmm-2	8	3	5	0	9	36.5	47.5	73	81.5	102.5	112.5	133	141	165	NA	NA	NA
NaCl	0.8	nst-1	8	3	5	0	10.5	41	51.5	77.5	88.5	112.5	123.5	146.5	156.5	183.5	NA	NA	NA
NaCl	0.8	nst-2	8	3	5	0	9.5	37	49.5	75	87.5	111.5	124.5	146.5	157.5	182.5	NA	NA	NA
NaCl	0.8	nst-4	8	3	5	0	10.5	39.5	52.5	78.5	90.5	112.5	122	142	153.5	177.5	NA	NA	NA
NaCl	0.8	nst-6	8	3	5	0	1.5	10	16.5	46.5	56.5	83.5	95.5	119.5	129.5	153.5	NA	NA	NA
NaCl	0.8	nst-7	8	3	5	NA	0	9.5	17	46	57	82	91.5	113	121	145.5	NA	NA	NA
NaCl	0.8	hda-1	8	3	5	0	9.5	38.5	52	83	97	123.5	137.5	163.5	176	203	NA	NA	NA
NaCl	0.8	hda-2	8	3	5	0	8	36.5	48	79	90.5	115.5	128	151	161	187	NA	NA	NA
NaCl	0.8	hda-4	8	3	5	0	9	37.5	51	81	91.5	114.5	127.5	150	160.5	179.5	NA	NA	NA
NaCl	0.8	aof2	8	3	5	0	9.5	35	45.5	66	73.5	93.5	103	124	131.5	149.5	NA	NA	NA
NaCl	0.8	lid2	8	3	5	0	10	37	46.5	71.5	80.5	101.5	111	128.5	137	159	NA	NA	NA
NaCl	0.8	qde-1	8	3	5	0	10.5	38.5	52.5	80.5	93.5	117.5	130.5	151.5	162.5	185.5	NA	NA	NA
NaCl	0.8	qde-2	8	3	5	NA	NA	0	8.5	34	46.5	75	89.5	117	130.5	159.5	NA	NA	NA
NaCl	0.8	dcl-1	8	3	5	0	8.5	35	46.5	73.5	83.5	106.5	116	136	145	169.5	NA	NA	NA
NaCl	0.8	dcl-2	8	3	5	0	11.5	40	50.5	80	90	113.5	124.5	146.5	NA	178.5	NA	NA	NA
NaCl	0.8	qip	8	3	5	0	10	38.5	50	78.5	88.5	112.5	124	145.5	155.5	177.5	NA	NA	NA
NaCl	0.8	ngf-1	8	3	5	NA	NA	0	NA	5	7	10.5	NA	13	NA	16	NA	NA	NA
NaCl	0.8	elp3	8	3	5	0	9	34.5	46.5	72.5	83.5	106	117.5	138	147.5	169.5	NA	NA	NA
NaCl	0.8	cont4200	8	3	5	0	9	35.5	47.5	76	85.5	108.5	119	140.5	150	172.5	NA	NA	NA
NaCl	1.2	set-7	8	3	5	0	3.5	19	25.5	42.5	48	60.5	67.5	82	87.5	101.5	NA	NA	NA
NaCl	1.2	npf	8	3	5	0	0	0	0	0	0	0	0	0	0	0	NA	NA	NA
NaCl	1.2	set-2	8	3	5	NA	0	11.5	16.5	34	39	56	62	75.5	81	98	NA	NA	NA
NaCl	1.2	dim-5	8	3	5	NA	NA	NA	NA	NA	NA	0	2.5	10	12.5	17	NA	NA	NA
NaCl	1.2	set-1	8	3	5	NA	NA	0	4.5	22	27.5	41.5	48	61.5	67	80.5	NA	NA	NA
NaCl	1.2	dim-2	8	3	5	NA	0	15.5	23.5	43.5	52.5	68.5	77	92	99.5	114	NA	NA	NA
NaCl	1.2	dmm-1	8	3	5	0	3.5	18.5	24.5	39.5	45.5	57.5	63	72.5	75.5	82	NA	NA	NA
NaCl	1.2	dmm-2	8	3	5	NA	0	15	20.5	36.5	43	53.5	59	70	75	87	NA	NA	NA
NaCl	1.2	nst-1	8	3	5	0	4	22	29.5	50	56.5	72.5	80	97.5	104.5	121.5	NA	NA	NA
NaCl	1.2	nst-2	8	3	5	NA	0	14	20	39.5	46.5	60	66.5	82	87	100.5	NA	NA	NA
NaCl	1.2	nst-4	8	3	5	NA	0	16.5	24.5	46.5	53	70.5	79	93.5	100	117.5	NA	NA	NA
NaCl	1.2	nst-6	8	3	5	NA	NA	0	2.5	8.5	12.5	27	35	51	56.5	71.5	NA	NA	NA
NaCl	1.2	nst-7	8	3	5	NA	NA	0	2.5	6.5	9	14.5	19.5	NA	NA	NA	NA	NA	NA
NaCl	1.2	hda-1	8	3	5	NA	NA	0	6.5	22.5	30.5	47	54.5	69.5	76	91	NA	NA	NA
NaCl	1.2	hda-2	8	3	5	NA	0	14.5	21.5	41.5	48.5	65.5	74	89.5	97	114.5	NA	NA	NA
NaCl	1.2	hda-4	8	3	5	NA	0	13	19	36	43.5	57.5	64	75.5	82	96	NA	NA	NA
NaCl	1.2	aof2	8	3	5	NA	NA	0	5.5	18.5	22.5	31.5	36.5	46	50	62.5	NA	NA	NA
NaCl	1.2	lid2	8	3	5	NA	0	13.5	20	36	42.5	56.5	63.5	77.5	82.5	97	NA	NA	NA
NaCl	1.2	qde-1	8	3	5	NA	0	16	22.5	41	48.5	65.5	72	87	93	106.5	NA	NA	NA
NaCl	1.2	qde-2	8	3	5	NA	NA	NA	NA	0	NA	7.5	11.5	NA	NA	NA	NA	NA	NA
NaCl	1.2	dcl-1	8	3	5	NA	0	12	17.5	35.5	41.5	54	60.5	75.5	81	96	NA	NA	NA
NaCl	1.2	dcl-2	8	3	5	NA	0	12	19	37.5	45.5	62.5	68.5	82	89	103	NA	NA	NA
NaCl	1.2	qip	8	3	5	NA	0	13.5	19.5	39.5	46.5	60	67	80	85.5	99.5	NA	NA	NA
NaCl	1.2	ngf-1	8	3	5	NA	NA	NA	NA	NA	NA	0	NA	2.5	NA	3.5	NA	NA	NA
NaCl	1.2	elp3	8	3	5	NA	0	11.5	18.5	37.5	45	61	68	82.5	88.5	103.5	NA	NA	NA
NaCl	1.2	cont4200	8	3	5	NA	0	12.5	20	36.5	42.5	56.5	62.5	75.5	82.5	94.5	NA	NA	NA
NaCl	1.6	set-7	8	3	5	NA	NA	0	2	7	NA	12.5	NA	17	NA	NA	NA	NA	NA
NaCl	1.6	npf	8	3	5	0	0	0	0	0	0	0	0	0	0	0	NA	NA	NA
NaCl	1.6	set-2	8	3	5	NA	NA	0	NA	5.5	7	12	14	18	NA	NA	NA	NA	NA
NaCl	1.6	dim-5	8	3	5	0	0	0	0	0	0	0	0	0	0	0	NA	NA	NA
NaCl	1.6	set-1	8	3	5	NA	NA	NA	NA	0	NA	5.5	9	14	16	20	NA	NA	NA
NaCl	1.6	dim-2	8	3	5	NA	NA	0	2.5	11.5	15	24	27.5	36.5	NA	49.5	NA	NA	NA
NaCl	1.6	dmm-1	8	3	5	NA	NA	0	2	8.5	10.5	16	19	22.5	NA	27	NA	NA	NA
NaCl	1.6	dmm-2	8	3	5	NA	NA	NA	NA	0	2	10	12.5	17.5	20.5	26	NA	NA	NA
NaCl	1.6	nst-1	8	3	5	NA	NA	0	2	8.5	11.5	18.5	21.5	28.5	32	38.5	NA	NA	NA
NaCl	1.6	nst-2	8	3	5	NA	NA	0	2.5	8.5	11.5	16.5	23	NA	NA	NA	NA	NA	NA
NaCl	1.6	nst-4	8	3	5	NA	NA	0	2	9	11.5	17	20.5	28.5	NA	35.5	NA	NA	NA
NaCl	1.6	nst-6	8	3	5	NA	NA	NA	NA	0	NA	3.5	6	9	NA	15.5	NA	NA	NA
NaCl	1.6	nst-7	8	3	5	NA	NA	NA	NA	0	NA	3.5	5.5	7.5	NA	10.5	NA	NA	NA
NaCl	1.6	hda-1	8	3	5	NA	NA	NA	NA	0	2	6	7.5	11.5	13.5	16.5	NA	NA	NA
NaCl	1.6	hda-2	8	3	5	NA	NA	NA	0	3.5	5	11	12.5	15.5	NA	NA	NA	NA	NA
NaCl	1.6	hda-4	8	3	5	NA	NA	NA	NA	0	2.5	8.5	10.5	16	NA	20	NA	NA	NA
NaCl	1.6	aof2	8	3	5	NA	NA	NA	0	6	8	13.5	NA	18.5	NA	21	NA	NA	NA
NaCl	1.6	lid2	8	3	5	NA	NA	NA	NA	0	2	8.5	11	16.5	20	24.5	NA	NA	NA
NaCl	1.6	qde-1	8	3	5	NA	NA	0	NA	9	11.5	21	23.5	34.5	37.5	44.5	NA	NA	NA
NaCl	1.6	qde-2	8	3	5	NA	NA	NA	NA	NA	NA	0	NA	2.5	NA	6.5	NA	NA	NA
NaCl	1.6	dcl-1	8	3	5	NA	NA	0	2.5	8	10.5	18	21.5	26.5	29	34.5	NA	NA	NA
NaCl	1.6	dcl-2	8	3	5	NA	NA	NA	0	4	7.5	15	18	24.5	26		NA	NA	NA
NaCl	1.6	qip	8	3	5	NA	NA	NA	0	5.5	8.5	15	17.5	21.5	NA	29.5	NA	NA	NA
NaCl	1.6	ngf-1	8	3	5	0	0	0	0	0	0	0	0	0	0	0	NA	NA	NA
NaCl	1.6	elp3	8	3	5	NA	NA	NA	0	5	7.5	15.5	17	23	25.5	31	NA	NA	NA
NaCl	1.6	cont4200	8	3	5	NA	NA	0	3	11.5	14.5	21	23	NA	NA	NA	NA	NA	NA
Sucrose	0.015	set-7	9	3	1	0	15.5	54	72.5	112.5	132.5	182.5	235.5	NA	NA	NA	NA	NA	NA
Sucrose	0.015	npf	9	3	1	0	9.5	28	36	59	69.5	97.5	129.5	164.5	204	NA	NA	NA	NA
Sucrose	0.015	set-2	9	3	1	0	16.5	55	74.5	115.5	133	175.5	223.5	NA	NA	NA	NA	NA	NA
Sucrose	0.015	dim-5	9	3	1	NA	NA	NA	NA	NA	NA	0	NA	2	NA	NA	NA	NA	NA
Sucrose	0.015	set-1	9	3	1	0	10.5	38.5	50	81.5	95.5	131.5	168.5	209.5	249.5	NA	NA	NA	NA
Sucrose	0.015	dim-2	9	3	1	0	15.5	53	70.5	110.5	127.5	176.5	228.5	NA	NA	NA	NA	NA	NA
Sucrose	0.015	dmm-1	9	3	1	0	14	47.5	61.5	96.5	112	154	202	NA	NA	NA	NA	NA	NA
Sucrose	0.015	dmm-2	9	3	1	0	15.5	51.5	66.5	109	126.5	176.5	223.5	NA	NA	NA	NA	NA	NA
Sucrose	0.015	nst-1	9	3	1	0	14.5	51	68	106	124.5	170.5	217	NA	NA	NA	NA	NA	NA
Sucrose	0.015	nst-2	9	3	1	0	16.5	52.5	69	109.5	127.5	173.5	224.5	NA	NA	NA	NA	NA	NA
Sucrose	0.015	nst-4	9	3	1	0	15.5	52.5	70	107.5	127	170	218.5	NA	NA	NA	NA	NA	NA
Sucrose	0.015	nst-6	9	3	1	0	6.5	35.5	50.5	97	116	168	218	NA	NA	NA	NA	NA	NA
Sucrose	0.015	nst-7	9	3	1	NA	0	25.5	45.5	88	108.5	153.5	207.5	NA	NA	NA	NA	NA	NA
Sucrose	0.015	hda-1	9	3	1	0	10.5	35.5	47	80	95.5	137.5	182.5	233	NA	NA	NA	NA	NA
Sucrose	0.015	hda-2	9	3	1	0	10.5	35	50	84.5	102.5	145	194.5	243.5	NA	NA	NA	NA	NA
Sucrose	0.015	hda-4	9	3	1	0	15.5	53	69	114	132.5	184	238	NA	NA	NA	NA	NA	NA
Sucrose	0.015	aof2	9	3	1	0	15	49.5	66.5	107	126.5	169.5	222.5	NA	NA	NA	NA	NA	NA
Sucrose	0.015	lid2	9	3	1	0	14.5	48.5	66.5	105.5	124	168.5	215.5	NA	NA	NA	NA	NA	NA
Sucrose	0.015	qde-1	9	3	1	0	15.5	50.5	67	108.5	127.5	176.5	230.5	NA	NA	NA	NA	NA	NA
Sucrose	0.015	qde-2	9	3	1	NA	0	16.5	33.5	76.5	99.5	147.5	205.5	NA	NA	NA	NA	NA	NA
Sucrose	0.015	dcl-1	9	3	1	0	13.5	47.5	64.5	102	121.5	165	215.5	NA	NA	NA	NA	NA	NA
Sucrose	0.015	dcl-2	9	3	1	0	15	50	66	107.5	125.5	173.5	223	NA	NA	NA	NA	NA	NA
Sucrose	0.015	qip	9	3	1	0	15	52.5	69	111	131.5	179.5	231.5	NA	NA	NA	NA	NA	NA
Sucrose	0.015	ngf-1	9	3	1	NA	0	6.5	8	14.5	17.5	23	29.5	36.5	NA	NA	NA	NA	NA
Sucrose	0.015	elp3	9	3	1	NA	0	32.5	49.5	87.5	105.5	151	200.5	NA	NA	NA	NA	NA	NA
Sucrose	0.015	cont4200	9	3	1	0	16.5	53.5	72	114.5	134	183	236.5	NA	NA	NA	NA	NA	NA
Sucrose	0.15	set-7	9	3	1	0	20	64.5	93.5	145.5	171.5	228.5	NA	NA	NA	NA	NA	NA	NA
Sucrose	0.15	npf	9	3	1	0	12.5	38.5	50.5	79	93.5	131.5	175	224.5	NA	NA	NA	NA	NA
Sucrose	0.15	set-2	9	3	1	0	18.5	66	86.5	134.5	154.5	199.5	242.5	NA	NA	NA	NA	NA	NA
Sucrose	0.15	dim-5	9	3	1	NA	NA	0	8	24.5	31.5	50	66	80.5	87.5	NA	NA	NA	NA
Sucrose	0.15	set-1	9	3	1	0	14.5	47	61	96.5	111.5	149	192	236.5	NA	NA	NA	NA	NA
Sucrose	0.15	dim-2	9	3	1	0	19	67	87.5	139.5	160.5	217.5	NA	NA	NA	NA	NA	NA	NA
Sucrose	0.15	dmm-1	9	3	1	0	18.5	65.5	88.5	141	166	224	NA	NA	NA	NA	NA	NA	NA
Sucrose	0.15	dmm-2	9	3	1	0	17	62.5	85	131	151.5	201.5	NA	NA	NA	NA	NA	NA	NA
Sucrose	0.15	nst-1	9	3	1	0	19	71.5	92.5	145	168.5	227	NA	NA	NA	NA	NA	NA	NA
Sucrose	0.15	nst-2	9	3	1	0	18.5	68	88.5	146.5	168	227	NA	NA	NA	NA	NA	NA	NA
Sucrose	0.15	nst-4	9	3	1	0	18.5	66.5	87.5	140	161	216.5	NA	NA	NA	NA	NA	NA	NA
Sucrose	0.15	nst-6	9	3	1	0	7.5	45.5	62.5	113.5	135.5	186.5	239.5	NA	NA	NA	NA	NA	NA
Sucrose	0.15	nst-7	9	3	1	NA	0	28.5	48.5	96	115	164.5	220.5	NA	NA	NA	NA	NA	NA
Sucrose	0.15	hda-1	9	3	1	0	16.5	59.5	77.5	122.5	141.5	195.5	251.5	NA	NA	NA	NA	NA	NA
Sucrose	0.15	hda-2	9	3	1	0	18	62.5	80	126	145	196.5	249.5	NA	NA	NA	NA	NA	NA
Sucrose	0.15	hda-4	9	3	1	0	16.5	64.5	87.5	140	164	222.5	NA	NA	NA	NA	NA	NA	NA
Sucrose	0.15	aof2	9	3	1	0	17	63	81.5	133.5	155	213.5	NA	NA	NA	NA	NA	NA	NA
Sucrose	0.15	lid2	9	3	1	0	17.5	62.5	86	133	156	208.5	NA	NA	NA	NA	NA	NA	NA
Sucrose	0.15	qde-1	9	3	1	0	20	69	94	145.5	169.5	226	NA	NA	NA	NA	NA	NA	NA
Sucrose	0.15	qde-2	9	3	1	NA	0	31	52	106.5	132.5	196	NA	NA	NA	NA	NA	NA	NA
Sucrose	0.15	dcl-1	9	3	1	0	16.5	63.5	82.5	136	156	214	NA	NA	NA	NA	NA	NA	NA
Sucrose	0.15	dcl-2	9	3	1	0	20	69.5	91	148	170	232.5	NA	NA	NA	NA	NA	NA	NA
Sucrose	0.15	qip	9	3	1	0	17.5	66	87	140	161.5	219.5	NA	NA	NA	NA	NA	NA	NA
Sucrose	0.15	ngf-1	9	3	1	0	11	16.5	27.5	33	45.5	57.5	70	81.5	NA	NA	NA	NA	NA
Sucrose	0.15	elp3	9	3	1	0	14.5	55.5	76.5	119.5	141.5	190.5	242.5	NA	NA	NA	NA	NA	NA
Sucrose	0.15	cont4200	9	3	1	0	18.5	66.5	87	139.5	161.5	218.5	NA	NA	NA	NA	NA	NA	NA
Sucrose	1.5	set-7	9	3	1	0	21	80.5	103.5	161	183	244.5	NA	NA	NA	NA	NA	NA	NA
Sucrose	1.5	npf	9	3	1	0	13.5	45.5	57.5	89.5	102.5	141	183	231	NA	NA	NA	NA	NA
Sucrose	1.5	set-2	9	3	1	0	17.5	66.5	87.5	139.5	160.5	215.5	NA	NA	NA	NA	NA	NA	NA
Sucrose	1.5	dim-5	9	3	1	NA	NA	0	6	19	26.5	41.5	58.5	73.5	89.5	NA	NA	NA	NA
Sucrose	1.5	set-1	9	3	1	0	14.5	51	67.5	108.5	126.5	175.5	229	NA	NA	NA	NA	NA	NA
Sucrose	1.5	dim-2	9	3	1	0	20.5	78.5	103.5	164.5	187.5	NA	NA	NA	NA	NA	NA	NA	NA
Sucrose	1.5	dmm-1	9	3	1	0	20	74.5	97	155	178	238	NA	NA	NA	NA	NA	NA	NA
Sucrose	1.5	dmm-2	9	3	1	0	19.5	69.5	94	147.5	170.5	225.5	NA	NA	NA	NA	NA	NA	NA
Sucrose	1.5	nst-1	9	3	1	0	20	73.5	97.5	151.5	173.5	232.5	NA	NA	NA	NA	NA	NA	NA
Sucrose	1.5	nst-2	9	3	1	0	19	75	102	157	181.5	246	NA	NA	NA	NA	NA	NA	NA
Sucrose	1.5	nst-4	9	3	1	0	20	76.5	99.5	153	174.5	234.5	NA	NA	NA	NA	NA	NA	NA
Sucrose	1.5	nst-6	9	3	1	0	7.5	49.5	70	107.5	126	172	226.5	NA	NA	NA	NA	NA	NA
Sucrose	1.5	nst-7	9	3	1	0	9.5	51	68.5	114.5	132.5	183	NA	NA	NA	NA	NA	NA	NA
Sucrose	1.5	hda-1	9	3	1	0	18	69.5	92.5	137.5	160.5	211.5	232.5	NA	NA	NA	NA	NA	NA
Sucrose	1.5	hda-2	9	3	1	0	18	71.5	91	139	161.5	213	NA	NA	NA	NA	NA	NA	NA
Sucrose	1.5	hda-4	9	3	1	0	19.5	74	101.5	156	182	245.5	NA	NA	NA	NA	NA	NA	NA
Sucrose	1.5	aof2	9	3	1	0	17	68.5	90	144.5	166	226	NA	NA	NA	NA	NA	NA	NA
Sucrose	1.5	lid2	9	3	1	0	18.5	71.5	94.5	149.5	172.5	232.5	NA	NA	NA	NA	NA	NA	NA
Sucrose	1.5	qde-1	9	3	1	0	19.5	78.5	102.5	164.5	189.5	NA	NA	NA	NA	NA	NA	NA	NA
Sucrose	1.5	qde-2	9	3	1	NA	0	33.5	56	112.5	141.5	206.5	NA	NA	NA	NA	NA	NA	NA
Sucrose	1.5	dcl-1	9	3	1	0	17.5	69.5	95	150	173.5	234	NA	NA	NA	NA	NA	NA	NA
Sucrose	1.5	dcl-2	9	3	1	0	19.5	74	98.5	155	177.5	241	NA	NA	NA	NA	NA	NA	NA
Sucrose	1.5	qip	9	3	1	0	19	72.5	100.5	158	183	248	NA	NA	NA	NA	NA	NA	NA
Sucrose	1.5	ngf-1	9	3	1	NA	0	11	15	25.5	29.5	41.5	54.5	68	82	NA	NA	NA	NA
Sucrose	1.5	elp3	9	3	1	0	15.5	65.5	87	142.5	163.5	220.5	NA	NA	NA	NA	NA	NA	NA
Sucrose	1.5	cont4200	9	3	1	0	19.5	73.5	96	154.5	180	242	NA	NA	NA	NA	NA	NA	NA
Sucrose	5	set-7	9	3	1	0	20	74	98.5	148.5	171.5	225	NA	NA	NA	NA	NA	NA	NA
Sucrose	5	npf	9	3	1	0	14.5	44	56.5	86	100	137	178.5	226.5	NA	NA	NA	NA	NA
Sucrose	5	set-2	9	3	1	0	17.5	66.5	89.5	140.5	164	218.5	NA	NA	NA	NA	NA	NA	NA
Sucrose	5	dim-5	9	3	1	NA	NA	0	6.5	20	26	39.5	54	71	86.5	NA	NA	NA	NA
Sucrose	5	set-1	9	3	1	0	14.5	50.5	66	105.5	122	166.5	213.5	NA	NA	NA	NA	NA	NA
Sucrose	5	dim-2	9	3	1	0	20	74	101	152.5	177	235	NA	NA	NA	NA	NA	NA	NA
Sucrose	5	dmm-1	9	3	1	0	20	70.5	94.5	147.5	168.5	224.5	NA	NA	NA	NA	NA	NA	NA
Sucrose	5	dmm-2	9	3	1	0	17.5	68.5	89.5	141.5	162	213.5	NA	NA	NA	NA	NA	NA	NA
Sucrose	5	nst-1	9	3	1	0	20	72	96	146	167.5	220.5	NA	NA	NA	NA	NA	NA	NA
Sucrose	5	nst-2	9	3	1	0	19.5	74	95.5	148.5	167.5	225.5	NA	NA	NA	NA	NA	NA	NA
Sucrose	5	nst-4	9	3	1	0	21.5	78	104.5	158	179.5	235	NA	NA	NA	NA	NA	NA	NA
Sucrose	5	nst-6	9	3	1	0	11	48.5	65.5	108.5	128.5	180	232.5	NA	NA	NA	NA	NA	NA
Sucrose	5	nst-7	9	3	1	0	6.5	37	57.5	103.5	126	172	220.5	NA	NA	NA	NA	NA	NA
Sucrose	5	hda-1	9	3	1	0	18	71.5	92.5	142.5	161.5	215	NA	NA	NA	NA	NA	NA	NA
Sucrose	5	hda-2	9	3	1	0	20	73.5	92.5	136.5	157.5	209.5	NA	NA	NA	NA	NA	NA	NA
Sucrose	5	hda-4	9	3	1	0	20	74.5	96	152	173.5	235.5	NA	NA	NA	NA	NA	NA	NA
Sucrose	5	aof2	9	3	1	0	17.5	66.5	86.5	133.5	153	204.5	NA	NA	NA	NA	NA	NA	NA
Sucrose	5	lid2	9	3	1	0	18.5	66.5	91.5	136.5	159.5	210	254.5	NA	NA	NA	NA	NA	NA
Sucrose	5	qde-1	9	3	1	0	19	72.5	96.5	151.5	174	232	NA	NA	NA	NA	NA	NA	NA
Sucrose	5	qde-2	9	3	1	NA	0	28.5	48.5	102.5	128.5	193	259.5	NA	NA	NA	NA	NA	NA
Sucrose	5	dcl-1	9	3	1	0	18.5	73.5	98	157.5	178.5	243.5	NA	NA	NA	NA	NA	NA	NA
Sucrose	5	dcl-2	9	3	1	0	19	70	98	149.5	173.5	233	NA	NA	NA	NA	NA	NA	NA
Sucrose	5	qip	9	3	1	0	18.5	70	93.5	148.5	170.5	227.5	NA	NA	NA	NA	NA	NA	NA
Sucrose	5	ngf-1	9	3	1	NA	0	11	16.5	27.5	33.5	44.5	56	68.5	80.5	NA	NA	NA	NA
Sucrose	5	elp3	9	3	1	0	16	64	86.5	141	159.5	214	NA	NA	NA	NA	NA	NA	NA
Sucrose	5	cont4200	9	3	1	0	14.5	60.5	84.5	140	160	216.5	NA	NA	NA	NA	NA	NA	NA
Sucrose	15	set-7	9	3	1	0	17.5	64.5	82.5	126.5	146.5	192	241.5	NA	NA	NA	NA	NA	NA
Sucrose	15	npf	9	3	1	0	9	32.5	40.5	51.5	53.5	70.5	115	156	201.5	NA	NA	NA	NA
Sucrose	15	set-2	9	3	1	0	19.5	63.5	81.5	130	149	197.5	248	NA	NA	NA	NA	NA	NA
Sucrose	15	dim-5	9	3	1	NA	NA	NA	NA	NA	NA	0	NA	6	13	NA	NA	NA	NA
Sucrose	15	set-1	9	3	1	0	10	39.5	56	93	109.5	150	194.5	240.5	NA	NA	NA	NA	NA
Sucrose	15	dim-2	9	3	1	0	17	66.5	84.5	132.5	151.5	203.5	NA	NA	NA	NA	NA	NA	NA
Sucrose	15	dmm-1	9	3	1	0	17.5	62	85	130	149.5	192.5	238.5	NA	NA	NA	NA	NA	NA
Sucrose	15	dmm-2	9	3	1	0	16	58	76.5	121	139	183.5	231	NA	NA	NA	NA	NA	NA
Sucrose	15	nst-1	9	3	1	0	18	65.5	84.5	129.5	148	196.5	243.5	NA	NA	NA	NA	NA	NA
Sucrose	15	nst-2	9	3	1	0	17.5	63	84.5	128.5	149	196	246	NA	NA	NA	NA	NA	NA
Sucrose	15	nst-4	9	3	1	0	17.5	64	82.5	129.5	146.5	193	241	NA	NA	NA	NA	NA	NA
Sucrose	15	nst-6	9	3	1	0	6	53	97	115.5	161	205.5	257	NA	NA	NA	NA	NA	NA
Sucrose	15	nst-7	9	3	1	NA	0	34.5	49	87.5	100.5	143.5	190	236	NA	NA	NA	NA	NA
Sucrose	15	hda-1	9	3	1	0	14.5	61	84.5	128	145	189.5	236	NA	NA	NA	NA	NA	NA
Sucrose	15	hda-2	9	3	1	0	15	60.5	82	128	145	188.5	233.5	NA	NA	NA	NA	NA	NA
Sucrose	15	hda-4	9	3	1	0	17.5	64.5	86.5	132	153	199	246	NA	NA	NA	NA	NA	NA
Sucrose	15	aof2	9	3	1	0	17	59	77	120.5	138	184	230.5	NA	NA	NA	NA	NA	NA
Sucrose	15	lid2	9	3	1	0	16.5	61	79.5	124.5	142.5	187.5	235	NA	NA	NA	NA	NA	NA
Sucrose	15	qde-1	9	3	1	0	17.5	63.5	87.5	137	158	209	NA	NA	NA	NA	NA	NA	NA
Sucrose	15	qde-2	9	3	1	NA	0	27	42.5	91	113	174.5	236.5	NA	NA	NA	NA	NA	NA
Sucrose	15	dcl-1	9	3	1	0	16.5	58.5	80	125.5	145	191.5	240	NA	NA	NA	NA	NA	NA
Sucrose	15	dcl-2	9	3	1	0	17.5	64.5	84.5	133.5	153.5	203.5	248.5	NA	NA	NA	NA	NA	NA
Sucrose	15	qip	9	3	1	0	17	63.5	85.5	134.5	153.5	201	249.5	NA	NA	NA	NA	NA	NA
Sucrose	15	ngf-1	9	3	1	NA	0	12	15.5	25.5	30.5	38.5	46.5	55.5	65	NA	NA	NA	NA
Sucrose	15	elp3	9	3	1	NA	0	28	72	108	128.5	174.5	NA	NA	NA	NA	NA	NA	NA
Sucrose	15	cont4200	9	3	1	0	16.5	60.5	83.5	131.5	150.5	199.5	246	NA	NA	NA	NA	NA	NA
Sucrose	30	set-7	9	3	1	0	11.5	43.5	55.5	86.5	99	131.5	166.5	202.5	242	NA	NA	NA	NA
Sucrose	30	npf	9	3	1	0	3.5	17	22	26.5	NA	NA	NA	29	35.5	NA	NA	NA	NA
Sucrose	30	set-2	9	3	1	0	8	33.5	49	82.5	97.5	131.5	168.5	207.5	247	NA	NA	NA	NA
Sucrose	30	dim-5	9	3	1	NA	NA	NA	NA	NA	NA	0	3	5.5	NA	NA	NA	NA	NA
Sucrose	30	set-1	9	3	1	0	8.5	28	36.5	59.5	69	102.5	135	161.5	189.5	NA	NA	NA	NA
Sucrose	30	dim-2	9	3	1	0	11.5	44.5	59.5	93.5	109	144.5	182.5	222.5	NA	NA	NA	NA	NA
Sucrose	30	dmm-1	9	3	1	0	11	41	54.5	88	102.5	133.5	163.5	196.5	229.5	NA	NA	NA	NA
Sucrose	30	dmm-2	9	3	1	0	8.5	35.5	48.5	80	93.5	126.5	161	194.5	229.5	NA	NA	NA	NA
Sucrose	30	nst-1	9	3	1	0	10.5	40.5	55	86.5	99.5	133.5	167	203.5	242.5	NA	NA	NA	NA
Sucrose	30	nst-2	9	3	1	0	11.5	43.5	57.5	92.5	106.5	140.5	178.5	217.5	253.5	NA	NA	NA	NA
Sucrose	30	nst-4	9	3	1	0	9.5	39.5	54.5	83.5	98	130	163	200.5	238.5	NA	NA	NA	NA
Sucrose	30	nst-6	9	3	1	NA	0	12.5	19.5	48.5	62.5	97	133.5	174	216.5	NA	NA	NA	NA
Sucrose	30	nst-7	9	3	1	NA	0	12.5	21.5	45	55.5	87.5	121	158	197.5	NA	NA	NA	NA
Sucrose	30	hda-1	9	3	1	0	10.5	43	58	98	112.5	151	187.5	226	261	NA	NA	NA	NA
Sucrose	30	hda-2	9	3	1	0	9.5	39	55.5	90.5	106.5	142.5	181	220	255	NA	NA	NA	NA
Sucrose	30	hda-4	9	3	1	0	8.5	39.5	55	86	100.5	133.5	169.5	207.5	246.5	NA	NA	NA	NA
Sucrose	30	aof2	9	3	1	0	7.5	36.5	50.5	79	90.5	122	154	187	221.5	NA	NA	NA	NA
Sucrose	30	lid2	9	3	1	0	10.5	39.5	52	80.5	92.5	123.5	153.5	188	223	NA	NA	NA	NA
Sucrose	30	qde-1	9	3	1	0	11	43.5	59	96	110.5	145	181	219.5	NA	NA	NA	NA	NA
Sucrose	30	qde-2	9	3	1	NA	NA	0	12.5	39.5	56	101	150	203	252	NA	NA	NA	NA
Sucrose	30	dcl-1	9	3	1	0	10	39.5	53.5	85.5	101.5	143	186	225.5	260	NA	NA	NA	NA
Sucrose	30	dcl-2	9	3	1	0	11	39.5	54.5	85.5	99.5	133.5	171	208.5	246	NA	NA	NA	NA
Sucrose	30	qip	9	3	1	0	10.5	39	55.5	89	105	140	176.5	214.5	251	NA	NA	NA	NA
Sucrose	30	ngf-1	9	3	1	NA	0	10	14.5	20.5	22.5	29.5	36.5	40.5	45.5	NA	NA	NA	NA
Sucrose	30	elp3	9	3	1	0	10	36.5	50.5	80.5	94	NA	161	194	228.5	NA	NA	NA	NA
Sucrose	30	cont4200	9	3	1	0	9.5	39.5	53	87.5	100.5	138.5	174	211.5	253.5	NA	NA	NA	NA
Sucrose	0.015	set-7	19	3	2	0	47.5	101	167	186	225.5	NA	NA	NA	NA	NA	NA	NA	NA
Sucrose	0.015	npf	19	3	2	0	25.5	57.5	100.5	115	144.5	191	206	238.5	250	NA	NA	NA	NA
Sucrose	0.015	set-2	19	3	2	0	55	110.5	174	192.5	227.5	NA	NA	NA	NA	NA	NA	NA	NA
Sucrose	0.015	dim-5	19	3	2	NA	0	19.5	53.5	64.5	87.5	123	135.5	159.5	169.5	NA	NA	NA	NA
Sucrose	0.015	set-1	19	3	2	0	32.5	74.5	125	139.5	169.5	212.5	226	255.5	NA	NA	NA	NA	NA
Sucrose	0.015	dim-2	19	3	2	0	51	108	175	194.5	235.5	NA	NA	NA	NA	NA	NA	NA	NA
Sucrose	0.015	dmm-1	19	3	2	0	46.5	98	159	177.5	216	NA	NA	NA	NA	NA	NA	NA	NA
Sucrose	0.015	dmm-2	19	3	2	0	48	101.5	164.5	183.5	219.5	NA	NA	NA	NA	NA	NA	NA	NA
Sucrose	0.015	nst-1	19	3	2	0	48.5	102.5	169.5	189.5	227	NA	NA	NA	NA	NA	NA	NA	NA
Sucrose	0.015	nst-2	19	3	2	0	51	107.5	174.5	193	231.5	NA	NA	NA	NA	NA	NA	NA	NA
Sucrose	0.015	nst-4	19	3	2	0	47.5	104.5	167.5	186	221.5	NA	NA	NA	NA	NA	NA	NA	NA
Sucrose	0.015	nst-6	19	3	2	0	45	103.5	165.5	184	225	NA	NA	NA	NA	NA	NA	NA	NA
Sucrose	0.015	nst-7	19	3	2	0	37	96	161.5	180.5	216	NA	NA	NA	NA	NA	NA	NA	NA
Sucrose	0.015	hda-1	19	3	2	0	40.5	87.5	145.5	161.5	195.5	244	NA	NA	NA	NA	NA	NA	NA
Sucrose	0.015	hda-2	19	3	2	0	33.5	75.5	130.5	147	180	225.5	239	NA	NA	NA	NA	NA	NA
Sucrose	0.015	hda-4	19	3	2	0	51	105.5	167.5	185.5	224	NA	NA	NA	NA	NA	NA	NA	NA
Sucrose	0.015	aof2	19	3	2	0	44.5	95.5	155	173	208	NA	NA	NA	NA	NA	NA	NA	NA
Sucrose	0.015	lid2	19	3	2	0	47	100.5	162	179.5	216.5	NA	NA	NA	NA	NA	NA	NA	NA
Sucrose	0.015	qde-1	19	3	2	0	54	111	180	199.5	238.5	NA	NA	NA	NA	NA	NA	NA	NA
Sucrose	0.015	qde-2	19	3	2	NA	0	60.5	138	157.5	201.5	NA	NA	NA	NA	NA	NA	NA	NA
Sucrose	0.015	dcl-1	19	3	2	0	47.5	103	167	184.5	225	NA	NA	NA	NA	NA	NA	NA	NA
Sucrose	0.015	dcl-2	19	3	2	0	51	107	170.5	190	225.5	NA	NA	NA	NA	NA	NA	NA	NA
Sucrose	0.015	qip	19	3	2	0	54	111	178	198.5	237	NA	NA	NA	NA	NA	NA	NA	NA
Sucrose	0.015	ngf-1	19	3	2	0	8	15.5	23.5	25.5	30.5	35.5	37	42	NA	NA	NA	NA	NA
Sucrose	0.015	elp3	19	3	2	0	48.5	102.5	164.5	183	221	NA	NA	NA	NA	NA	NA	NA	NA
Sucrose	0.015	cont4200	19	3	2	0	55	112.5	179.5	198.5	236.5	NA	NA	NA	NA	NA	NA	NA	NA
Sucrose	0.15	set-7	19	3	2	0	58.5	127	205	225.5	NA	NA	NA	NA	NA	NA	NA	NA	NA
Sucrose	0.15	npf	19	3	2	0	26.5	65	115.5	131	165	216	233	NA	NA	NA	NA	NA	NA
Sucrose	0.15	set-2	19	3	2	0	64.5	130	199	217.5	NA	NA	NA	NA	NA	NA	NA	NA	NA
Sucrose	0.15	dim-5	19	3	2	NA	0	20	51.5	62	84	113.5	123.5	140	146.5	NA	NA	NA	NA
Sucrose	0.15	set-1	19	3	2	0	41.5	87.5	140.5	156.5	190	238.5	254	NA	NA	NA	NA	NA	NA
Sucrose	0.15	dim-2	19	3	2	0	63.5	136.5	215.5	238.5	NA	NA	NA	NA	NA	NA	NA	NA	NA
Sucrose	0.15	dmm-1	19	3	2	0	57	127.5	207	228	NA	NA	NA	NA	NA	NA	NA	NA	NA
Sucrose	0.15	dmm-2	19	3	2	0	57	121	196	217.5	NA	NA	NA	NA	NA	NA	NA	NA	NA
Sucrose	0.15	nst-1	19	3	2	0	63.5	132.5	208.5	231	NA	NA	NA	NA	NA	NA	NA	NA	NA
Sucrose	0.15	nst-2	19	3	2	0	63.5	135.5	216.5	239	NA	NA	NA	NA	NA	NA	NA	NA	NA
Sucrose	0.15	nst-4	19	3	2	0	60	129.5	207.5	230.5	NA	NA	NA	NA	NA	NA	NA	NA	NA
Sucrose	0.15	nst-6	19	3	2	0	44	107	175.5	194.5	233.5	NA	NA	NA	NA	NA	NA	NA	NA
Sucrose	0.15	nst-7	19	3	2	0	46	107.5	175.5	196	235.5	NA	NA	NA	NA	NA	NA	NA	NA
Sucrose	0.15	hda-1	19	3	2	0	58.5	121	189.5	209	NA	NA	NA	NA	NA	NA	NA	NA	NA
Sucrose	0.15	hda-2	19	3	2	0	49.5	105.5	173.5	191.5	230	NA	NA	NA	NA	NA	NA	NA	NA
Sucrose	0.15	hda-4	19	3	2	0	62.5	128.5	204.5	226	NA	NA	NA	NA	NA	NA	NA	NA	NA
Sucrose	0.15	aof2	19	3	2	0	53.5	116.5	192	213	NA	NA	NA	NA	NA	NA	NA	NA	NA
Sucrose	0.15	lid2	19	3	2	0	55.5	121.5	195.5	217.5	NA	NA	NA	NA	NA	NA	NA	NA	NA
Sucrose	0.15	qde-1	19	3	2	0	62.5	135	215.5	239	NA	NA	NA	NA	NA	NA	NA	NA	NA
Sucrose	0.15	qde-2	19	3	2	NA	0	69	159	183.5	NA	NA	NA	NA	NA	NA	NA	NA	NA
Sucrose	0.15	dcl-1	19	3	2	0	58.5	123.5	199	222	NA	NA	NA	NA	NA	NA	NA	NA	NA
Sucrose	0.15	dcl-2	19	3	2	0	60	131	212.5	234.5	NA	NA	NA	NA	NA	NA	NA	NA	NA
Sucrose	0.15	qip	19	3	2	0	65.5	137	215	238.5	NA	NA	NA	NA	NA	NA	NA	NA	NA
Sucrose	0.15	ngf-1	19	3	2	0	15.5	29.5	43.5	47	56	66	69	75.5	78	NA	NA	NA	NA
Sucrose	0.15	elp3	19	3	2	0	53.5	116.5	188	209	NA	NA	NA	NA	NA	NA	NA	NA	NA
Sucrose	0.15	cont4200	19	3	2	0	59.5	132.5	215	238.5	NA	NA	NA	NA	NA	NA	NA	NA	NA
Sucrose	1.5	set-7	19	3	2	0	69.5	145.5	229	252	NA	NA	NA	NA	NA	NA	NA	NA	NA
Sucrose	1.5	npf	19	3	2	0	45.5	86.5	134	148.5	177.5	231	245.5	NA	NA	NA	NA	NA	NA
Sucrose	1.5	set-2	19	3	2	0	69	139	214.5	237	NA	NA	NA	NA	NA	NA	NA	NA	NA
Sucrose	1.5	dim-5	19	3	2	NA	NA	0	NA	NA	5.5	9.5	12	16	NA	NA	NA	NA	NA
Sucrose	1.5	set-1	19	3	2	0	46.5	100	166.5	187.5	230	NA	NA	NA	NA	NA	NA	NA	NA
Sucrose	1.5	dim-2	19	3	2	0	71.5	153.5	245	NA	NA	NA	NA	NA	NA	NA	NA	NA	NA
Sucrose	1.5	dmm-1	19	3	2	0	67	147.5	233.5	NA	NA	NA	NA	NA	NA	NA	NA	NA	NA
Sucrose	1.5	dmm-2	19	3	2	0	62	136.5	215	239	NA	NA	NA	NA	NA	NA	NA	NA	NA
Sucrose	1.5	nst-1	19	3	2	0	67.5	145	228.5	251	NA	NA	NA	NA	NA	NA	NA	NA	NA
Sucrose	1.5	nst-2	19	3	2	0	69.5	148	234	NA	NA	NA	NA	NA	NA	NA	NA	NA	NA
Sucrose	1.5	nst-4	19	3	2	0	70	150	237	NA	NA	NA	NA	NA	NA	NA	NA	NA	NA
Sucrose	1.5	nst-6	19	3	2	0	48.5	111	176	195.5	238.5	NA	NA	NA	NA	NA	NA	NA	NA
Sucrose	1.5	nst-7	19	3	2	0	44	99.5	160.5	181.5	220.5	NA	NA	NA	NA	NA	NA	NA	NA
Sucrose	1.5	hda-1	19	3	2	0	69	135	209	230	NA	NA	NA	NA	NA	NA	NA	NA	NA
Sucrose	1.5	hda-2	19	3	2	0	68.5	132	205	224.5	NA	NA	NA	NA	NA	NA	NA	NA	NA
Sucrose	1.5	hda-4	19	3	2	0	69	149	234.5	NA	NA	NA	NA	NA	NA	NA	NA	NA	NA
Sucrose	1.5	aof2	19	3	2	0	69	137	219	241	NA	NA	NA	NA	NA	NA	NA	NA	NA
Sucrose	1.5	lid2	19	3	2	0	64.5	139	220	244	NA	NA	NA	NA	NA	NA	NA	NA	NA
Sucrose	1.5	qde-1	19	3	2	0	71	152.5	242.5	NA	NA	NA	NA	NA	NA	NA	NA	NA	NA
Sucrose	1.5	qde-2	19	3	2	NA	0	73	165	193	NA	NA	NA	NA	NA	NA	NA	NA	NA
Sucrose	1.5	dcl-1	19	3	2	0	68	141.5	224.5	NA	NA	NA	NA	NA	NA	NA	NA	NA	NA
Sucrose	1.5	dcl-2	19	3	2	0	72.5	150	239.5	NA	NA	NA	NA	NA	NA	NA	NA	NA	NA
Sucrose	1.5	qip	19	3	2	0	73	151	241.5	NA	NA	NA	NA	NA	NA	NA	NA	NA	NA
Sucrose	1.5	ngf-1	19	3	2	0	15	28.5	45.5	50	59.5	72.5	77	85.5	88.5	NA	NA	NA	NA
Sucrose	1.5	elp3	19	3	2	0	63	135.5	213.5	237	NA	NA	NA	NA	NA	NA	NA	NA	NA
Sucrose	1.5	cont4200	19	3	2	0	74	151.5	233	NA	NA	NA	NA	NA	NA	NA	NA	NA	NA
Sucrose	5	set-7	19	3	2	0	69	142	218.5	239.5	NA	NA	NA	NA	NA	NA	NA	NA	NA
Sucrose	5	npf	19	3	2	NA	0	40	83.5	98	129	176	NA	224.5	NA	NA	NA	NA	NA
Sucrose	5	set-2	19	3	2	0	68.5	137.5	214.5	236.5	NA	NA	NA	NA	NA	NA	NA	NA	NA
Sucrose	5	dim-5	19	3	2	NA	NA	0	22.5	28	40	58.5	64	77.5	82	NA	NA	NA	NA
Sucrose	5	set-1	19	3	2	0	46.5	101	163	181.5	219.5	NA	NA	NA	NA	NA	NA	NA	NA
Sucrose	5	dim-2	19	3	2	0	69.5	151	231	252.5	NA	NA	NA	NA	NA	NA	NA	NA	NA
Sucrose	5	dmm-1	19	3	2	0	66.5	141	215.5	232.5	NA	NA	NA	NA	NA	NA	NA	NA	NA
Sucrose	5	dmm-2	19	3	2	0	62	132	205	224	NA	NA	NA	NA	NA	NA	NA	NA	NA
Sucrose	5	nst-1	19	3	2	0	67.5	137.5	211.5	230	NA	NA	NA	NA	NA	NA	NA	NA	NA
Sucrose	5	nst-2	19	3	2	0	63.5	137.5	213	234	NA	NA	NA	NA	NA	NA	NA	NA	NA
Sucrose	5	nst-4	19	3	2	0	71	144	219	240	NA	NA	NA	NA	NA	NA	NA	NA	NA
Sucrose	5	nst-6	19	3	2	0	44	107	180.5	200.5	238	NA	NA	NA	NA	NA	NA	NA	NA
Sucrose	5	nst-7	19	3	2	0	40.5	98.5	160.5	175	213.5	NA	NA	NA	NA	NA	NA	NA	NA
Sucrose	5	hda-1	19	3	2	0	69.5	132.5	203	221.5	NA	NA	NA	NA	NA	NA	NA	NA	NA
Sucrose	5	hda-2	19	3	2	0	69	133.5	205	225	NA	NA	NA	NA	NA	NA	NA	NA	NA
Sucrose	5	hda-4	19	3	2	0	62	138	218.5	238.5	NA	NA	NA	NA	NA	NA	NA	NA	NA
Sucrose	5	aof2	19	3	2	0	64	131.5	203	222.5	NA	NA	NA	NA	NA	NA	NA	NA	NA
Sucrose	5	lid2	19	3	2	0	67	138	212.5	234.5	NA	NA	NA	NA	NA	NA	NA	NA	NA
Sucrose	5	qde-1	19	3	2	0	69.5	147	230	NA	NA	NA	NA	NA	NA	NA	NA	NA	NA
Sucrose	5	qde-2	19	3	2	NA	0	70.5	159.5	184	NA	NA	NA	NA	NA	NA	NA	NA	NA
Sucrose	5	dcl-1	19	3	2	0	70	140.5	216.5	236.5	NA	NA	NA	NA	NA	NA	NA	NA	NA
Sucrose	5	dcl-2	19	3	2	0	73	148	227	NA	NA	NA	NA	NA	NA	NA	NA	NA	NA
Sucrose	5	qip	19	3	2	0	70.5	148.5	228.5	NA	NA	NA	NA	NA	NA	NA	NA	NA	NA
Sucrose	5	ngf-1	19	3	2	0	16.5	32.5	48	53	61	71.5	76.5	84.5	87	NA	NA	NA	NA
Sucrose	5	elp3	19	3	2	0	62.5	134	202.5	221.5	NA	NA	NA	NA	NA	NA	NA	NA	NA
Sucrose	5	cont4200	19	3	2	0	69	142.5	223	244.5	NA	NA	NA	NA	NA	NA	NA	NA	NA
Sucrose	15	set-7	19	3	2	0	55.5	114.5	176	193.5	229.5	NA	NA	NA	NA	NA	NA	NA	NA
Sucrose	15	npf	19	3	2	0	27.5	34	66	82.5	111.5	154	167.5	200	211.5	NA	NA	NA	NA
Sucrose	15	set-2	19	3	2	0	60.5	119.5	187	206	240	NA	NA	NA	NA	NA	NA	NA	NA
Sucrose	15	dim-5	19	3	2	NA	0	1	8.5	11.5	18.5	26	29.5	33.5	NA	NA	NA	NA	NA
Sucrose	15	set-1	19	3	2	0	38	86	139	153.5	185.5	232.5	246	NA	NA	NA	NA	NA	NA
Sucrose	15	dim-2	19	3	2	0	58	118	187	206	244	NA	NA	NA	NA	NA	NA	NA	NA
Sucrose	15	dmm-1	19	3	2	0	54	118	184.5	201.5	237.5	NA	NA	NA	NA	NA	NA	NA	NA
Sucrose	15	dmm-2	19	3	2	0	54	114.5	179	195.5	231	NA	NA	NA	NA	NA	NA	NA	NA
Sucrose	15	nst-1	19	3	2	0	58	114	173.5	191	227.5	NA	NA	NA	NA	NA	NA	NA	NA
Sucrose	15	nst-2	19	3	2	0	57.5	119.5	180	199.5	235	NA	NA	NA	NA	NA	NA	NA	NA
Sucrose	15	nst-4	19	3	2	0	57.5	123	184.5	201	237.5	NA	NA	NA	NA	NA	NA	NA	NA
Sucrose	15	nst-6	19	3	2	0	31.5	82.5	141.5	155	184	234	249	NA	NA	NA	NA	NA	NA
Sucrose	15	nst-7	19	3	2	0	40	85.5	139.5	153	179.5	228	241.5	NA	NA	NA	NA	NA	NA
Sucrose	15	hda-1	19	3	2	0	63.5	124	187	205	240.5	NA	NA	NA	NA	NA	NA	NA	NA
Sucrose	15	hda-2	19	3	2	0	55.5	120.5	187	203.5	240.5	NA	NA	NA	NA	NA	NA	NA	NA
Sucrose	15	hda-4	19	3	2	0	58.5	122	190	210	248.5	NA	NA	NA	NA	NA	NA	NA	NA
Sucrose	15	aof2	19	3	2	0	53.5	114	176	194	229.5	NA	NA	NA	NA	NA	NA	NA	NA
Sucrose	15	lid2	19	3	2	0	55.5	114	177.5	195	230	NA	NA	NA	NA	NA	NA	NA	NA
Sucrose	15	qde-1	19	3	2	0	54.5	119	186	203	241.5	NA	NA	NA	NA	NA	NA	NA	NA
Sucrose	15	qde-2	19	3	2	NA	0	56.5	132.5	153.5	201	NA	NA	NA	NA	NA	NA	NA	NA
Sucrose	15	dcl-1	19	3	2	0	57.5	122.5	191.5	209.5	245.5	NA	NA	NA	NA	NA	NA	NA	NA
Sucrose	15	dcl-2	19	3	2	0	61	121	184	203.5	240	NA	NA	NA	NA	NA	NA	NA	NA
Sucrose	15	qip	19	3	2	0	59	123	195	214	NA	NA	NA	NA	NA	NA	NA	NA	NA
Sucrose	15	ngf-1	19	3	2	0	11	25	38	41	48	56	60	67	NA	NA	NA	NA	NA
Sucrose	15	elp3	19	3	2	0	51.5	115.5	177	194.5	231.5	NA	NA	NA	NA	NA	NA	NA	NA
Sucrose	15	cont4200	19	3	2	0	62	121.5	187.5	206.5	241	NA	NA	NA	NA	NA	NA	NA	NA
Sucrose	30	set-7	19	3	2	0	35	74.5	119.5	130.5	154	191	203	229	238	NA	NA	NA	NA
Sucrose	30	npf	19	3	2	NA	0	NA	5.5	9	10.5	15.5	21.5	28.5	NA	NA	NA	NA	NA
Sucrose	30	set-2	19	3	2	0	38.5	82.5	132.5	146.5	175	217	230	255.5	NA	NA	NA	NA	NA
Sucrose	30	dim-5	19	3	2	NA	0	6.5	12.5	NA	15.5	18	NA	20.5	NA	NA	NA	NA	NA
Sucrose	30	set-1	19	3	2	NA	0	28.5	69	81	108	146.5	155.5	174	179.5	NA	NA	NA	NA
Sucrose	30	dim-2	19	3	2	0	40	88.5	141	154.5	182	225	237.5	262.5	NA	NA	NA	NA	NA
Sucrose	30	dmm-1	19	3	2	0	33.5	80.5	124.5	137.5	161	195	205.5	229	238	NA	NA	NA	NA
Sucrose	30	dmm-2	19	3	2	0	33	74	135	159	195	206	231.5	240.5	NA	NA	NA	NA	NA
Sucrose	30	nst-1	19	3	2	0	38.5	81.5	128.5	143	169	208.5	221	249	258.5	NA	NA	NA	NA
Sucrose	30	nst-2	19	3	2	0	39	82.5	128.5	141	166.5	204.5	216.5	243.5	252.5	NA	NA	NA	NA
Sucrose	30	nst-4	19	3	2	0	38.5	82.5	129	142.5	169	208.5	221	249	257.5	NA	NA	NA	NA
Sucrose	30	nst-6	19	3	2	0	15	51.5	97.5	111	138.5	177	189.5	215.5	225	NA	NA	NA	NA
Sucrose	30	nst-7	19	3	2	NA	0	34.5	76.5	88.5	113	150	161	186	196	NA	NA	NA	NA
Sucrose	30	hda-1	19	3	2	0	39.5	89	142	157	187.5	231.5	244.5	NA	NA	NA	NA	NA	NA
Sucrose	30	hda-2	19	3	2	0	37	85.5	137	150.5	179.5	221.5	235	259.5	NA	NA	NA	NA	NA
Sucrose	30	hda-4	19	3	2	0	36	80	124	136.5	162.5	200.5	213.5	240	251	NA	NA	NA	NA
Sucrose	30	aof2	19	3	2	0	30.5	70	114.5	126.5	151	185.5	196	221	230	NA	NA	NA	NA
Sucrose	30	lid2	19	3	2	0	35.5	72.5	114.5	127.5	152	188	199.5	225.5	235	NA	NA	NA	NA
Sucrose	30	qde-1	19	3	2	0	39	85.5	135	150	177	217.5	230	256.5	NA	NA	NA	NA	NA
Sucrose	30	qde-2	19	3	2	NA	0	34	87.5	104.5	141.5	195.5	211	245.5	NA	NA	NA	NA	NA
Sucrose	30	dcl-1	19	3	2	0	39.5	81.5	131	148	173	210.5	223.5	251.5	259.5	NA	NA	NA	NA
Sucrose	30	dcl-2	19	3	2	0	35.5	78	125.5	137.5	165	204	217.5	244	254	NA	NA	NA	NA
Sucrose	30	qip	19	3	2	0	41.5	86.5	134	145.5	172	211.5	224	252	NA	NA	NA	NA	NA
Sucrose	30	ngf-1	19	3	2	NA	0	10.5	20.5	23	28.5	34	NA	40	41.5	NA	NA	NA	NA
Sucrose	30	elp3	19	3	2	0	34.5	75.5	120.5	132	154	188	198.5	223.5	231.5	NA	NA	NA	NA
Sucrose	30	cont4200	19	3	2	0	38.5	83	131.5	144.5	171	210.5	223	251	NA	NA	NA	NA	NA
Sucrose	0.015	set-7	20	4	3	0	14.5	51.5	68	109	126.5	234	NA	NA	NA	NA	NA	NA	NA
Sucrose	0.015	npf	20	4	3	0	7	25.5	34.5	54.5	64	122	133.5	NA	NA	NA	NA	NA	NA
Sucrose	0.015	set-2	20	4	3	0	16.5	56.5	76	118	135.5	240.5	NA	NA	NA	NA	NA	NA	NA
Sucrose	0.015	dim-5	20	4	3	NA	0	11.5	20.5	44	56.5	127	141.5	NA	NA	NA	NA	NA	NA
Sucrose	0.015	set-1	20	4	3	0	10	37	52	82.5	96.5	173.5	187	NA	NA	NA	NA	NA	NA
Sucrose	0.015	dim-2	20	4	3	0	14.5	51	69	112.5	130	237.5	NA	NA	NA	NA	NA	NA	NA
Sucrose	0.015	dmm-1	20	4	3	0	12.5	47.5	66.5	106	124.5	224.5	241.5	NA	NA	NA	NA	NA	NA
Sucrose	0.015	dmm-2	20	4	3	0	14.5	49.5	67.5	109.5	126	227	242	NA	NA	NA	NA	NA	NA
Sucrose	0.015	nst-1	20	4	3	0	16	52	72.5	111.5	129	230	249	NA	NA	NA	NA	NA	NA
Sucrose	0.015	nst-2	20	4	3	0	14	50	66.5	109.5	127.5	240	NA	NA	NA	NA	NA	NA	NA
Sucrose	0.015	nst-4	20	4	3	0	13	48.5	66	107	124.5	217	232	NA	NA	NA	NA	NA	NA
Sucrose	0.015	nst-6	20	4	3	NA	0	30.5	46.5	88.5	107	206.5	226	NA	NA	NA	NA	NA	NA
Sucrose	0.015	nst-7	20	4	3	0	4.5	28	45	90.5	109	206.5	224	NA	NA	NA	NA	NA	NA
Sucrose	0.015	hda-1	20	4	3	0	10	35	49.5	85	102	200	217	NA	NA	NA	NA	NA	NA
Sucrose	0.015	hda-2	20	4	3	0	10	35.5	50.5	85.5	103.5	199.5	219.5	NA	NA	NA	NA	NA	NA
Sucrose	0.015	hda-4	20	4	3	0	13	48.5	66	109.5	128.5	230	247	NA	NA	NA	NA	NA	NA
Sucrose	0.015	aof2	20	4	3	0	13.5	45.5	63.5	102.5	119.5	218.5	235.5	NA	NA	NA	NA	NA	NA
Sucrose	0.015	lid2	20	4	3	0	11.5	46.5	63.5	103.5	121	218	235	NA	NA	NA	NA	NA	NA
Sucrose	0.015	qde-1	20	4	3	0	15	50	68.5	111	132.5	235.5	NA	NA	NA	NA	NA	NA	NA
Sucrose	0.015	qde-2	20	4	3	NA	0	35.5	54.5	102.5	123.5	240.5	NA	NA	NA	NA	NA	NA	NA
Sucrose	0.015	dcl-1	20	4	3	0	13	47.5	65	105.5	124	233.5	251	NA	NA	NA	NA	NA	NA
Sucrose	0.015	dcl-2	20	4	3	0	12.5	48.5	66.5	109	128.5	234	253	NA	NA	NA	NA	NA	NA
Sucrose	0.015	qip	20	4	3	0	12.5	51	69	113	131	239	NA	NA	NA	NA	NA	NA	NA
Sucrose	0.015	ngf-1	20	4	3	NA	0	4.5	7	12.5	14.5	24.5	26	NA	NA	NA	NA	NA	NA
Sucrose	0.015	elp3	20	4	3	0	13.5	45.5	63	103.5	122	222.5	241	NA	NA	NA	NA	NA	NA
Sucrose	0.015	cont4200	20	4	3	0	13.5	51	69	113.5	132.5	237.5	NA	NA	NA	NA	NA	NA	NA
Sucrose	0.15	set-7	20	4	3	0	18	62.5	86	137	159	NA	NA	NA	NA	NA	NA	NA	NA
Sucrose	0.15	npf	20	4	3	0	12	35.5	48	73.5	86.5	162	176.5	NA	NA	NA	NA	NA	NA
Sucrose	0.15	set-2	20	4	3	0	17.5	64	84.5	132	150	NA	NA	NA	NA	NA	NA	NA	NA
Sucrose	0.15	dim-5	20	4	3	NA	0	5	7.5	15.5	18.5	42	46.5	NA	NA	NA	NA	NA	NA
Sucrose	0.15	set-1	20	4	3	0	13	43.5	60	92.5	108.5	192	209	NA	NA	NA	NA	NA	NA
Sucrose	0.15	dim-2	20	4	3	0	18	62	84.5	137	162	NA	NA	NA	NA	NA	NA	NA	NA
Sucrose	0.15	dmm-1	20	4	3	0	18	58.5	79	127.5	151	NA	NA	NA	NA	NA	NA	NA	NA
Sucrose	0.15	dmm-2	20	4	3	0	17.5	57	79	127.5	148	NA	NA	NA	NA	NA	NA	NA	NA
Sucrose	0.15	nst-1	20	4	3	0	17.5	60.5	83	135	155.5	NA	NA	NA	NA	NA	NA	NA	NA
Sucrose	0.15	nst-2	20	4	3	0	18	65	86.5	141.5	164	NA	NA	NA	NA	NA	NA	NA	NA
Sucrose	0.15	nst-4	20	4	3	0	17	59.5	81	129.5	150.5	NA	NA	NA	NA	NA	NA	NA	NA
Sucrose	0.15	nst-6	20	4	3	NA	0	33.5	57	103	121.5	219.5	236.5	NA	NA	NA	NA	NA	NA
Sucrose	0.15	nst-7	20	4	3	0	8.5	44	65	106	126.5	224	242	NA	NA	NA	NA	NA	NA
Sucrose	0.15	hda-1	20	4	3	0	9	54.5	72.5	121	141	NA	NA	NA	NA	NA	NA	NA	NA
Sucrose	0.15	hda-2	20	4	3	0	15	51.5	71.5	116	137	245.5	NA	NA	NA	NA	NA	NA	NA
Sucrose	0.15	hda-4	20	4	3	0	16.5	59.5	82.5	133.5	155	NA	NA	NA	NA	NA	NA	NA	NA
Sucrose	0.15	aof2	20	4	3	0	15	58	77	126.5	145.5	NA	NA	NA	NA	NA	NA	NA	NA
Sucrose	0.15	lid2	20	4	3	0	15.5	57	79	127.5	149.5	NA	NA	NA	NA	NA	NA	NA	NA
Sucrose	0.15	qde-1	20	4	3	0	16.5	59	82.5	135	159	NA	NA	NA	NA	NA	NA	NA	NA
Sucrose	0.15	qde-2	20	4	3	0	6	37	57	113	136	NA	NA	NA	NA	NA	NA	NA	NA
Sucrose	0.15	dcl-1	20	4	3	0	16.5	61	85.5	137.5	160.5	NA	NA	NA	NA	NA	NA	NA	NA
Sucrose	0.15	dcl-2	20	4	3	0	17	61	84	136	159.5	NA	NA	NA	NA	NA	NA	NA	NA
Sucrose	0.15	qip	20	4	3	0	7.5	61.5	75.5	142	164.5	NA	NA	NA	NA	NA	NA	NA	NA
Sucrose	0.15	ngf-1	20	4	3	NA	0	10	15	25.5	29.5	50.5	54	NA	NA	NA	NA	NA	NA
Sucrose	0.15	elp3	20	4	3	0	11	47.5	71.5	115.5	137	NA	NA	NA	NA	NA	NA	NA	NA
Sucrose	0.15	cont4200	20	4	3	0	15	62.5	84.5	140	162.5	NA	NA	NA	NA	NA	NA	NA	NA
Sucrose	1.5	set-7	20	4	3	0	19	75.5	101	154.5	177.5	NA	NA	NA	NA	NA	NA	NA	NA
Sucrose	1.5	npf	20	4	3	0	11	37.5	49	76	88.5	161.5	175.5	NA	NA	NA	NA	NA	NA
Sucrose	1.5	set-2	20	4	3	0	19.5	66	92.5	141.5	164	NA	NA	NA	NA	NA	NA	NA	NA
Sucrose	1.5	dim-5	20	4	3	NA	0	4.5	6	8.5	NA	21	24.5	NA	NA	NA	NA	NA	NA
Sucrose	1.5	set-1	20	4	3	0	14	47.5	66.5	104.5	124	230.5	249.5	NA	NA	NA	NA	NA	NA
Sucrose	1.5	dim-2	20	4	3	0	18	71.5	98.5	155.5	181	NA	NA	NA	NA	NA	NA	NA	NA
Sucrose	1.5	dmm-1	20	4	3	0	18.5	68.5	95.5	151	175	NA	NA	NA	NA	NA	NA	NA	NA
Sucrose	1.5	dmm-2	20	4	3	0	17	64.5	87	139	159.5	NA	NA	NA	NA	NA	NA	NA	NA
Sucrose	1.5	nst-1	20	4	3	0	19.5	71.5	97.5	147.5	168.5	NA	NA	NA	NA	NA	NA	NA	NA
Sucrose	1.5	nst-2	20	4	3	0	19	70	96.5	150	174.5	NA	NA	NA	NA	NA	NA	NA	NA
Sucrose	1.5	nst-4	20	4	3	0	19	69	95.5	150	172.5	NA	NA	NA	NA	NA	NA	NA	NA
Sucrose	1.5	nst-6	20	4	3	0	8	42	64	109.5	127.5	229	246	NA	NA	NA	NA	NA	NA
Sucrose	1.5	nst-7	20	4	3	NA	0	37	58.5	98.5	117	211.5	230.5	NA	NA	NA	NA	NA	NA
Sucrose	1.5	hda-1	20	4	3	0	17	64.5	87	133	153.5	NA	NA	NA	NA	NA	NA	NA	NA
Sucrose	1.5	hda-2	20	4	3	0	15	62.5	84	131.5	150.5	NA	NA	NA	NA	NA	NA	NA	NA
Sucrose	1.5	hda-4	20	4	3	0	17.5	66	94	146.5	171.5	NA	NA	NA	NA	NA	NA	NA	NA
Sucrose	1.5	aof2	20	4	3	0	16	63	86	135	156.5	NA	NA	NA	NA	NA	NA	NA	NA
Sucrose	1.5	lid2	20	4	3	0	14.5	65.5	89.5	144.5	166.5	NA	NA	NA	NA	NA	NA	NA	NA
Sucrose	1.5	qde-1	20	4	3	0	18.5	70	97.5	155.5	179.5	NA	NA	NA	NA	NA	NA	NA	NA
Sucrose	1.5	qde-2	20	4	3	0	3.5	31	50.5	103	127.5	NA	NA	NA	NA	NA	NA	NA	NA
Sucrose	1.5	dcl-1	20	4	3	0	14.5	61	86	141	167.5	NA	NA	NA	NA	NA	NA	NA	NA
Sucrose	1.5	dcl-2	20	4	3	0	17.5	67	95	151.5	177.5	NA	NA	NA	NA	NA	NA	NA	NA
Sucrose	1.5	qip	20	4	3	0	15	60.5	89	144	167	NA	NA	NA	NA	NA	NA	NA	NA
Sucrose	1.5	ngf-1	20	4	3	NA	0	10.5	15.5	25	29	53	57.5	NA	NA	NA	NA	NA	NA
Sucrose	1.5	elp3	20	4	3	0	7	38	59.5	116.5	140.5	NA	NA	NA	NA	NA	NA	NA	NA
Sucrose	1.5	cont4200	20	4	3	0	16.5	65	94	147.5	173	NA	NA	NA	NA	NA	NA	NA	NA
Sucrose	5	set-7	20	4	3	0	19.5	71.5	94	143.5	164	NA	NA	NA	NA	NA	NA	NA	NA
Sucrose	5	npf	20	4	3	0	14	39	52	76.5	89.5	163.5	179	NA	NA	NA	NA	NA	NA
Sucrose	5	set-2	20	4	3	0	21	68.5	92.5	142	163	NA	NA	NA	NA	NA	NA	NA	NA
Sucrose	5	dim-5	20	4	3	NA	0	2	4.5	8	11	27.5	31.5	NA	NA	NA	NA	NA	NA
Sucrose	5	set-1	20	4	3	0	13.5	47	62.5	100.5	117	214.5	231.5	NA	NA	NA	NA	NA	NA
Sucrose	5	dim-2	20	4	3	0	20.5	70.5	100	149	172.5	NA	NA	NA	NA	NA	NA	NA	NA
Sucrose	5	dmm-1	20	4	3	0	17.5	65.5	86	138.5	158.5	NA	NA	NA	NA	NA	NA	NA	NA
Sucrose	5	dmm-2	20	4	3	0	17	61.5	87	134.5	156	NA	NA	NA	NA	NA	NA	NA	NA
Sucrose	5	nst-1	20	4	3	0	18	70	93.5	143	161.5	NA	NA	NA	NA	NA	NA	NA	NA
Sucrose	5	nst-2	20	4	3	0	17	69.5	93	142.5	162.5	NA	NA	NA	NA	NA	NA	NA	NA
Sucrose	5	nst-4	20	4	3	0	17	66.5	94	142.5	163.5	NA	NA	NA	NA	NA	NA	NA	NA
Sucrose	5	nst-6	20	4	3	NA	0	30.5	51	95	115.5	207	221	NA	NA	NA	NA	NA	NA
Sucrose	5	nst-7	20	4	3	0	10.5	43	64.5	105.5	125.5	216.5	237	NA	NA	NA	NA	NA	NA
Sucrose	5	hda-1	20	4	3	0	18.5	66	89.5	133	152.5	NA	NA	NA	NA	NA	NA	NA	NA
Sucrose	5	hda-2	20	4	3	0	15.5	63	85.5	128.5	147.5	NA	NA	NA	NA	NA	NA	NA	NA
Sucrose	5	hda-4	20	4	3	0	18	67	92	146.5	165.5	NA	NA	NA	NA	NA	NA	NA	NA
Sucrose	5	aof2	20	4	3	0	16	60.5	83.5	129	150	NA	NA	NA	NA	NA	NA	NA	NA
Sucrose	5	lid2	20	4	3	0	14.5	63.5	88	136.5	157.5	NA	NA	NA	NA	NA	NA	NA	NA
Sucrose	5	qde-1	20	4	3	0	18.5	67.5	94.5	148	170.5	NA	NA	NA	NA	NA	NA	NA	NA
Sucrose	5	qde-2	20	4	3	NA	0	27.5	46.5	99.5	123	251.5	NA	NA	NA	NA	NA	NA	NA
Sucrose	5	dcl-1	20	4	3	0	16.5	62.5	89	140.5	164.5	NA	NA	NA	NA	NA	NA	NA	NA
Sucrose	5	dcl-2	20	4	3	0	15.5	65.5	90.5	144	164.5	NA	NA	NA	NA	NA	NA	NA	NA
Sucrose	5	qip	20	4	3	0	16.5	65	90.5	144	166.5	NA	NA	NA	NA	NA	NA	NA	NA
Sucrose	5	ngf-1	20	4	3	NA	0	9.5	14.5	24.5	29.5	50.5	55	NA	NA	NA	NA	NA	NA
Sucrose	5	elp3	20	4	3	0	19	57	81.5	130.5	150	251.5	NA	NA	NA	NA	NA	NA	NA
Sucrose	5	cont4200	20	4	3	0	15.5	62.5	88.5	141.5	163.5	NA	NA	NA	NA	NA	NA	NA	NA
Sucrose	15	set-7	20	4	3	0	17.5	57	76.5	118	138	232	247.5	NA	NA	NA	NA	NA	NA
Sucrose	15	npf	20	4	3	0	8	24.5	29.5	41.5	114.5	126.5	NA	NA	NA	NA	NA	NA	NA
Sucrose	15	set-2	20	4	3	0	17.5	58	80.5	123.5	143.5	245	NA	NA	NA	NA	NA	NA	NA
Sucrose	15	dim-5	20	4	3	NA	NA	NA	0	2	NA	4.5	NA	NA	NA	NA	NA	NA	NA
Sucrose	15	set-1	20	4	3	0	12	41.5	56.5	88.5	104	188	201.5	NA	NA	NA	NA	NA	NA
Sucrose	15	dim-2	20	4	3	0	17	62.5	83.5	129.5	148.5	NA	NA	NA	NA	NA	NA	NA	NA
Sucrose	15	dmm-1	20	4	3	0	16.5	57.5	80	122.5	140.5	234.5	250.5	NA	NA	NA	NA	NA	NA
Sucrose	15	dmm-2	20	4	3	0	14	54	72.5	117	135	231	244.5	NA	NA	NA	NA	NA	NA
Sucrose	15	nst-1	20	4	3	0	17.5	60.5	81.5	125.5	142.5	242.5	NA	NA	NA	NA	NA	NA	NA
Sucrose	15	nst-2	20	4	3	0	17	60	81.5	125.5	145.5	243	NA	NA	NA	NA	NA	NA	NA
Sucrose	15	nst-4	20	4	3	0	14.5	60.5	81	127.5	144	243.5	NA	NA	NA	NA	NA	NA	NA
Sucrose	15	nst-6	20	4	3	NA	0	28.5	46	88	106	197	211	NA	NA	NA	NA	NA	NA
Sucrose	15	nst-7	20	4	3	0	6.5	33	48.5	85.5	101	183	196.5	NA	NA	NA	NA	NA	NA
Sucrose	15	hda-1	20	4	3	0	13	58.5	80.5	125	144	247.5	NA	NA	NA	NA	NA	NA	NA
Sucrose	15	hda-2	20	4	3	0	13.5	59.5	80.5	125	143.5	248	NA	NA	NA	NA	NA	NA	NA
Sucrose	15	hda-4	20	4	3	0	14.5	54.5	77.5	123	142	241	NA	NA	NA	NA	NA	NA	NA
Sucrose	15	aof2	20	4	3	0	12.5	53.5	71.5	115.5	133	231.5	246	NA	NA	NA	NA	NA	NA
Sucrose	15	lid2	20	4	3	0	14	52	73	114.5	134	231	249	NA	NA	NA	NA	NA	NA
Sucrose	15	qde-1	20	4	3	0	14.5	58.5	80.5	129	148	NA	NA	NA	NA	NA	NA	NA	NA
Sucrose	15	qde-2	20	4	3	NA	0	23.5	40	81	101	223.5	242	NA	NA	NA	NA	NA	NA
Sucrose	15	dcl-1	20	4	3	0	13.5	55.5	78	125.5	144.5	247	NA	NA	NA	NA	NA	NA	NA
Sucrose	15	dcl-2	20	4	3	0	14.5	56.5	78	123.5	142.5	240	NA	NA	NA	NA	NA	NA	NA
Sucrose	15	qip	20	4	3	0	13.5	57.5	80	127.5	145.5	252.5	NA	NA	NA	NA	NA	NA	NA
[truncated: 1,121 more rows]

## Sheet: Validation_data
Environ	Level	Genotype	tindex	GCham	Replicate	t1	t2	t3	t4	t5	t6	t7	t8	t9	t10	t11	t12	shelf	block
pH	4	cont2489	30	2	1	0	15.5	66.5	94.5	154	NA	236.5	256	NA	NA	NA	NA	bottom	1
pH	4	cont2489	30	2	1	0	18.5	72	98.5	157.5	NA	244	NA	NA	NA	NA	NA	bottom	2
pH	4	cont2489	30	2	1	0	18	73.5	102.5	167.5	NA	253.5	NA	NA	NA	NA	NA	bottom	3
pH	4	dmm-2 mat A	30	2	1	0	15.5	63.5	86.5	136.5	NA	204	220	NA	NA	NA	NA	bottom	1
pH	4	dmm-2 mat A	30	2	1	0	16.5	66	92	145.5	NA	217	234	NA	NA	NA	NA	bottom	2
pH	4	dmm-2 mat A	30	2	1	0	17	67.5	91.5	145	NA	219.5	236.5	NA	NA	NA	NA	bottom	3
pH	9	dmm-2 mat A	30	2	1	NA	0	20.5	33	67	NA	131.5	149	189	208.5	243	255	bottom	1
pH	9	dmm-2 mat A	30	2	1	NA	0	21	32	60.5	NA	121	137	173.5	186.5	211	220	bottom	2
pH	9	dmm-2 mat A	30	2	1	NA	0	19.5	30.5	62.5	NA	125	142	177.5	188.5	204.5	210	bottom	3
pH	9	cont2489	30	2	1	NA	0	29.5	47	97	NA	170	189.5	247.5	NA	NA	NA	bottom	1
pH	9	cont2489	30	2	1	NA	0	29	43	88.5	NA	160.5	180.5	241.5	NA	NA	NA	bottom	2
pH	9	cont2489	30	2	1	NA	0	28	44.5	94	NA	171	193.5	247	NA	NA	NA	bottom	3
pH	4	cont2489	31	1	2	0	17	65	97.5	147	172.5	219	248	NA	NA	NA	NA	top	1
pH	4	cont2489	31	1	2	0	17	66.5	94.5	143.5	167.5	212.5	240	NA	NA	NA	NA	top	2
pH	4	cont2489	31	1	2	0	17.5	69	102	152	179.5	228.5	NA	NA	NA	NA	NA	top	3
pH	4	cont2489	31	1	2	0	16	64	98	148.5	175.5	220.5	250	NA	NA	NA	NA	top	1
pH	4	cont2489	31	1	2	0	17	70	103	153.5	181	230.5	256.5	NA	NA	NA	NA	top	2
pH	4	cont2489	31	1	2	0	17	70	104.5	153.5	179.5	227	253.5	NA	NA	NA	NA	top	3
pH	4	dmm-2 mat A	31	1	2	0	13.5	56.5	85	128	151	191.5	216.5	251	NA	NA	NA	top	1
pH	4	dmm-2 mat A	31	1	2	0	14.5	59.5	87	130.5	152	192.5	216.5	249.5	NA	NA	NA	top	2
pH	4	dmm-2 mat A	31	1	2	0	14.5	58.5	84.5	NA	NA	NA	NA	NA	NA	NA	NA	top	3
pH	4	dmm-2 mat A	31	1	2	0	13.5	64.5	88.5	NA	NA	NA	NA	NA	NA	NA	NA	top	1
pH	4	dmm-2 mat A	31	1	2	0	14	58	88	132	154.5	195.5	223	256	NA	NA	NA	top	2
pH	4	dmm-2 mat A	31	1	2	0	14.5	61.5	89	131.5	154.5	196	220.5	253	NA	NA	NA	top	3
pH	4	cont2489	31	1	2	0	17	65.5	97	148	172.5	220.5	248.5	NA	NA	NA	NA	bottom	1
pH	4	cont2489	31	1	2	0	16	65.5	98	151	176	225	254.5	NA	NA	NA	NA	bottom	2
pH	4	cont2489	31	1	2	0	17.5	68	100.5	152.5	177.5	227	NA	NA	NA	NA	NA	bottom	3
pH	4	cont2489	31	1	2	0	15.5	67	97.5	150	172.5	223.5	250	NA	NA	NA	NA	bottom	1
pH	4	cont2489	31	1	2	0	17.5	68	100.5	152.5	176.5	225.5	253	NA	NA	NA	NA	bottom	2
pH	4	cont2489	31	1	2	0	17	65	96.5	146.5	173	222.5	250.5	NA	NA	NA	NA	bottom	3
pH	4	dmm-2 mat A	31	1	2	0	13	57.5	84.5	125	147.5	190	214	249.5	NA	NA	NA	bottom	1
pH	4	dmm-2 mat A	31	1	2	0	16	62.5	91	135.5	157	199	225	NA	NA	NA	NA	bottom	2
pH	4	dmm-2 mat A	31	1	2	0	15	61.5	88.5	134	157.5	200	226.5	NA	NA	NA	NA	bottom	3
pH	4	dmm-2 mat A	31	1	2	0	14.5	58.5	86.5	128.5	151.5	192.5	217	NA	NA	NA	NA	bottom	1
pH	4	dmm-2 mat A	31	1	2	0	15.5	61.5	90	136	157.5	201	227	NA	NA	NA	NA	bottom	2
pH	4	dmm-2 mat A	31	1	2	0	16	64	92	136.5	158.5	200.5	225.5	NA	NA	NA	NA	bottom	3
pH	9	cont2489	31	1	2	NA	0	24	41	77	99.5	135.5	164.5	205	230.5	NA	NA	top	1
pH	9	cont2489	31	1	2	NA	0	24.5	41	82.5	105	143	174	216.5	242	NA	NA	top	2
pH	9	cont2489	31	1	2	NA	0	27.5	47	90	114	152.5	181	227.5	254.5	NA	NA	top	3
pH	9	cont2489	31	1	2	NA	0	24	40.5	74.5	97.5	134	160.5	205.5	234	NA	NA	top	1
pH	9	cont2489	31	1	2	NA	0	24.5	43	84	108.5	148.5	177	224.5	252	NA	NA	top	2
pH	9	cont2489	31	1	2	NA	0	27	45.5	87.5	106.5	143.5	175	211.5	238.5	NA	NA	top	3
pH	9	dmm-2 mat A	31	1	2	NA	0	10.5	23.5	48.5	62.5	94.5	115.5	152	176	207	222.5	top	1
pH	9	dmm-2 mat A	31	1	2	NA	0	15.5	31	58	76	112.5	137.5	170.5	190	218.5	232	top	2
pH	9	dmm-2 mat A	31	1	2	NA	0	14	26.5	50.5	68.5	102.5	124	159.5	185	218.5	231.5	top	3
pH	9	dmm-2 mat A	31	1	2	NA	NA	0	12.5	37.5	54	87.5	111.5	143	162	192.5	206	top	1
pH	9	dmm-2 mat A	31	1	2	NA	0	19.5	31	55	72.5	110	134	168.5	194	229	242.5	top	2
pH	9	dmm-2 mat A	31	1	2	NA	0	15.5	30	55.5	72.5	105.5	128.5	161.5	179.5	208.5	223.5	top	3
pH	9	cont2489	31	1	2	NA	0	26	43.5	84.5	106	144	173.5	214.5	240	NA	NA	bottom	1
pH	9	cont2489	31	1	2	NA	0	28.5	45	83.5	102.5	144	175	212.5	239	NA	NA	bottom	2
pH	9	cont2489	31	1	2	NA	0	28	45	88	112.5	153.5	184	230	255	NA	NA	bottom	3
pH	9	cont2489	31	1	2	NA	0	25.5	44	82	103	144.5	176	215	243	NA	NA	bottom	1
pH	9	cont2489	31	1	2	NA	0	27	43.5	79	100.5	138.5	164	211.5	236.5	NA	NA	bottom	2
pH	9	cont2489	31	1	2	NA	0	26.5	45	88.5	113	153	181	230.5	257.5	NA	NA	bottom	3
pH	9	dmm-2 mat A	31	1	2	NA	0	16	30.5	57	74.5	110.5	131	166.5	192	223.5	239	bottom	1
pH	9	dmm-2 mat A	31	1	2	NA	0	15	26.5	46.5	57.5	91.5	114.5	147	165.5	198.5	210	bottom	2
pH	9	dmm-2 mat A	31	1	2	NA	0	13	25.5	51	65	103	124.5	163	189.5	222	235.5	bottom	3
pH	9	dmm-2 mat A	31	1	2	NA	0	13.5	25	56	71.5	107.5	133	167.5	190.5	226	242.5	bottom	1
pH	9	dmm-2 mat A	31	1	2	NA	0	14.5	25.5	44	55.5	87.5	109	145.5	170	205.5	217.5	bottom	2
pH	9	dmm-2 mat A	31	1	2	NA	0	16.5	27.5	52	66.5	103	125	161.5	187.5	218.5	233	bottom	3
Temp	40	cont2489	29	1	1	0	16	54.5	74	110.5	130	171.5	196.5	235.5	NA	NA	NA	top	1
Temp	40	cont2489	29	1	1	0	10	36.5	52	81.5	96.5	126.5	144	173.5	192	225.5	248	top	2
Temp	40	cont2489	29	1	1	0	8.5	32	45.5	71.5	85.5	112.5	128.5	150.5	164.5	189.5	208.5	top	3
Temp	40	dim-2 BC5 mat A	29	1	1	0	15.5	51	70.5	104.5	124.5	161	185.5	222.5	NA	NA	NA	top	1
Temp	40	dim-2 BC5 mat A	29	1	1	0	10.5	33.5	46.5	73	88.5	120.5	140	171	191.5	227.5	253.5	top	2
Temp	40	dim-2 BC5 mat A	29	1	1	0	7	25	36.5	63	77	106	124	151	170.5	204	228	top	3
Temp	40	set-7 BC6 mat A	29	1	1	0	13.5	46.5	64.5	97.5	114.5	147	169.5	207	230	NA	NA	top	1
Temp	40	set-7 BC6 mat A	29	1	1	0	12.5	43.5	59.5	90.5	106	136.5	154	184.5	206	242.5	NA	top	2
Temp	40	set-7 BC6 mat A	29	1	1	0	7.5	28.5	41.5	66.5	80.5	107	122.5	144	156	177.5	192	top	3
Temp	40	aof2 BC5 mat A	29	1	1	0	14.5	48	69	104	124	160.5	184	218.5	239	NA	NA	top	1
Temp	40	aof2 BC5 mat A	29	1	1	0	9.5	32	45.5	72	85.5	110.5	125.5	147.5	162.5	190	210.5	top	2
Temp	40	aof2 BC5 mat A	29	1	1	0	8.5	29.5	38.5	61.5	73	98.5	112	131.5	142.5	165.5	182.5	top	3
Temp	40	qip BC5 mat A	29	1	1	0	19.5	65.5	88	132	156.5	203.5	228	NA	NA	NA	NA	top	1
Temp	40	qip BC5 mat A	29	1	1	0	13.5	45	61.5	92.5	108.5	138	156	186	207	243	NA	top	2
Temp	40	qip BC5 mat A	29	1	1	0	6	20.5	30	53	66.5	93.5	110.5	133.5	147.5	169.5	186	top	3
Temp	40	cont2489	29	1	1	0	12.5	45.5	64.5	101.5	120.5	155	175	201.5	215.5	238	NA	bottom	1
Temp	40	cont2489	29	1	1	0	9	35.5	79.5	95.5	124	165	179.5	204	219.5	NA	NA	bottom	2
Temp	40	cont2489	29	1	1	0	7.5	31.5	45.5	74.5	90.5	124.5	143.5	170	185	213.5	230	bottom	3
Temp	40	dim-2 BC5 mat A	29	1	1	0	15.5	55.5	78	120.5	143	181.5	201.5	230	NA	NA	NA	bottom	1
Temp	40	dim-2 BC5 mat A	29	1	1	0	10.5	39.5	55.5	86.5	103	134	150.5	174.5	189	213	229	bottom	2
Temp	40	dim-2 BC5 mat A	29	1	1	0	10	35.5	50	78	92	117.5	132.5	149.5	157	165.5	NA	bottom	3
Temp	40	set-7 BC6 mat A	29	1	1	0	12.5	45	64.5	108	132.5	177	201.5	235	NA	NA	NA	bottom	1
Temp	40	set-7 BC6 mat A	29	1	1	0	12	46.5	65	98	115.5	143.5	159.5	178.5	189	202.5	210.5	bottom	2
Temp	40	set-7 BC6 mat A	29	1	1	0	8	32	46	74.5	89.5	117.5	133.5	153	164.5	182.5	193.5	bottom	3
Temp	40	aof2 BC5 mat A	29	1	1	0	15	50.5	69.5	100.5	116	142.5	156.5	173.5	183	197	205	bottom	1
Temp	40	aof2 BC5 mat A	29	1	1	0	9	32.5	45	69.5	83.5	108.5	123.5	142.5	154.5	173.5	187	bottom	2
Temp	40	aof2 BC5 mat A	29	1	1	0	7.5	27.5	38.5	61	74	95	106.5	119	125	136	142.5	bottom	3
Temp	40	qip BC5 mat A	29	1	1	0	13.5	45	63.5	99.5	121.5	158.5	179.5	212	230.5	NA	NA	bottom	1
Temp	40	qip BC5 mat A	29	1	1	0	11	40	86.5	102.5	129	143.5	163.5	173.5	189.5	200	NA	bottom	2
Temp	40	qip BC5 mat A	29	1	1	0	8	29.5	43.5	70.5	85	114.5	131.5	153.5	165	184	198	bottom	3
Temp	40	cont2489	31	2	2	NA	0	40	66.5	113.5	138.5	187.5	216.5	NA	NA	NA	NA	top	1
Temp	40	cont2489	31	2	2	NA	NA	NA	NA	0	5	18	27	40.5	49	61.5	66.5	top	2
Temp	40	cont2489	31	2	2	NA	NA	NA	NA	NA	NA	NA	NA	NA	NA	NA	NA	top	3
Temp	40	cont2489	31	2	2	NA	0	21.5	38.5	72	86.5	122.5	147.5	191.5	222	NA	NA	top	1
Temp	40	cont2489	31	2	2	NA	0	7.5	11	28	36.5	51.5	60.5	69.5	73.5	NA	NA	top	2
Temp	40	cont2489	31	2	2	NA	NA	NA	NA	0	6.5	22	31	43	48.5	54.5	NA	top	3
Temp	40	dim-2 BC5 mat A	31	2	2	NA	0	31.5	52	88.5	107.5	150.5	178	223	249	NA	NA	top	1
Temp	40	dim-2 BC5 mat A	31	2	2	NA	0	11.5	23	53.5	66	92	107.5	132.5	150	182.5	197.5	top	2
Temp	40	dim-2 BC5 mat A	31	2	2	NA	NA	NA	NA	NA	0	8.5	13	20.5	24.5	29.5	NA	top	3
Temp	40	dim-2 BC5 mat A	31	2	2	NA	0	14.5	26.5	56	67.5	85.5	97.5	125.5	152	199.5	222.5	top	1
Temp	40	dim-2 BC5 mat A	31	2	2	NA	NA	NA	0	4.5	17.5	25	40	49	59	64.5	NA	top	2
Temp	40	dim-2 BC5 mat A	31	2	2	NA	NA	NA	NA	NA	NA	NA	NA	NA	NA	NA	NA	top	3
Temp	40	set-7 BC6 mat A	31	2	2	NA	0	29	48.5	86.5	104.5	150	177.5	220	246	NA	NA	top	1
Temp	40	set-7 BC6 mat A	31	2	2	NA	0	9.5	19.5	50	61	86.5	104.5	128.5	143.5	168	180	top	2
Temp	40	set-7 BC6 mat A	31	2	2	NA	NA	NA	NA	NA	NA	0	4	10.5	NA	NA	NA	top	3
Temp	40	set-7 BC6 mat A	31	2	2	NA	0	45	77	131.5	154.5	201.5	225.5	NA	NA	NA	NA	top	1
Temp	40	set-7 BC6 mat A	31	2	2	NA	0	13	24.5	53	63.5	82	94.5	113	126	152.5	169.5	top	2
Temp	40	set-7 BC6 mat A	31	2	2	NA	NA	NA	NA	NA	NA	NA	NA	NA	NA	NA	NA	top	3
Temp	40	aof2 BC5 mat A	31	2	2	NA	0	16.5	30	62.5	75.5	103.5	123.5	160	187.5	230	250.5	top	1
Temp	40	aof2 BC5 mat A	31	2	2	NA	0	22	45	89.5	108.5	143.5	163.5	196.5	219	257.5	NA	top	2
Temp	40	aof2 BC5 mat A	31	2	2	NA	NA	NA	NA	NA	NA	NA	NA	NA	NA	NA	NA	top	3
Temp	40	aof2 BC5 mat A	31	2	2	NA	0	19	36.5	62	71.5	91	101.5	122.5	144.5	184.5	204.5	top	1
Temp	40	aof2 BC5 mat A	31	2	2	NA	0	20	37.5	65	76.5	96.5	108	130.5	149.5	182	199.5	top	2
Temp	40	aof2 BC5 mat A	31	2	2	NA	NA	NA	NA	NA	NA	0	6.5	16.5	21.5	29	NA	top	3
Temp	40	qip BC5 mat A	31	2	2	NA	0	37	66	118.5	144	193.5	218	255.5	NA	NA	NA	top	1
Temp	40	qip BC5 mat A	31	2	2	NA	NA	0	3.5	10.5	13.5	18	NA	NA	NA	NA	NA	top	2
Temp	40	qip BC5 mat A	31	2	2	NA	NA	NA	NA	NA	NA	NA	0	6.5	10	13.5	NA	top	3
Temp	40	qip BC5 mat A	31	2	2	NA	0	36.5	60.5	105	124	167.5	195	236.5	NA	NA	NA	top	1
Temp	40	qip BC5 mat A	31	2	2	NA	0	9.5	19	45	54.5	71	82	93	100.5	107	NA	top	2
Temp	40	qip BC5 mat A	31	2	2	NA	NA	NA	NA	0	4.5	14	19.5	27	30	NA	NA	top	3
Temp	40	cont2489	31	2	2	NA	0	18.5	33.5	73.5	96.5	145	172	212	237.5	NA	NA	bottom	1
Temp	40	cont2489	31	2	2	NA	NA	0	10	15	28	34	42.5	45.5	NA	NA	NA	bottom	2
Temp	40	cont2489	31	2	2	NA	NA	NA	NA	NA	NA	0	2.5	6	NA	NA	NA	bottom	3
Temp	40	cont2489	31	2	2	NA	0	11.5	24	55.5	70.5	105	124	153.5	171	202	214	bottom	1
Temp	40	cont2489	31	2	2	NA	NA	0	5.5	24	34.5	54.5	65.5	78	84.5	96.5	99	bottom	2
Temp	40	cont2489	31	2	2	NA	NA	NA	NA	NA	NA	0	3.5	6.5	NA	NA	NA	bottom	3
Temp	40	dim-2 BC5 mat A	31	2	2	NA	0	13.5	24.5	54	73.5	113.5	141.5	183.5	210.5	250.5	NA	bottom	1
Temp	40	dim-2 BC5 mat A	31	2	2	NA	NA	0	4	16.5	23	38.5	46.5	58.5	65.5	75.5	79.5	bottom	2
Temp	40	dim-2 BC5 mat A	31	2	2	NA	NA	NA	NA	NA	0	8.5	12.5	18.5	NA	NA	NA	bottom	3
Temp	40	dim-2 BC5 mat A	31	2	2	NA	0	26	50	93.5	113	152	173	202	215.5	240	248	bottom	1
Temp	40	dim-2 BC5 mat A	31	2	2	NA	NA	0	4.5	20	29.5	51	64	85	98	120	129.5	bottom	2
Temp	40	dim-2 BC5 mat A	31	2	2	NA	NA	NA	NA	NA	0	6.5	10.5	14.5	NA	NA	NA	bottom	3
Temp	40	set-7 BC6 mat A	31	2	2	NA	0	11	22	51	67.5	105.5	131	168.5	190.5	228.5	245	bottom	1
Temp	40	set-7 BC6 mat A	31	2	2	NA	NA	NA	NA	NA	0	9	14	22	24.5	NA	NA	bottom	2
Temp	40	set-7 BC6 mat A	31	2	2	NA	NA	NA	NA	NA	0	9.5	14.5	22.5	26.5	NA	NA	bottom	3
Temp	40	set-7 BC6 mat A	31	2	2	NA	0	26.5	51	95.5	116	159.5	181.5	213.5	NA	NA	NA	bottom	1
Temp	40	set-7 BC6 mat A	31	2	2	NA	0	3	7	23	30.5	46.5	54.5	65.5	69	71.5	NA	bottom	2
Temp	40	set-7 BC6 mat A	31	2	2	NA	NA	NA	NA	NA	NA	NA	NA	NA	NA	NA	NA	bottom	3
Temp	40	aof2 BC5 mat A	31	2	2	NA	0	15	30	61.5	74.5	106	124.5	150.5	170.5	193.5	206	bottom	1
Temp	40	aof2 BC5 mat A	31	2	2	NA	NA	0	3	11.5	17	27.5	34.5	46.5	55	68.5	76	bottom	2
Temp	40	aof2 BC5 mat A	31	2	2	NA	NA	NA	NA	NA	NA	NA	NA	0	NA	NA	2.5	bottom	3
Temp	40	aof2 BC5 mat A	31	2	2	NA	0	6	13	31	38	55	67.5	87.5	107.5	142.5	160.5	bottom	1
Temp	40	aof2 BC5 mat A	31	2	2	NA	NA	0	11.5	37	51	76.5	91	113.5	126.5	151.5	160.5	bottom	2
Temp	40	aof2 BC5 mat A	31	2	2	NA	NA	0	4.5	13.5	19.5	27.5	31.5	37	NA	NA	NA	bottom	3
Temp	40	qip BC5 mat A	31	2	2	NA	0	18.5	35.5	76.5	96.5	139	163	199.5	220	253.5	NA	bottom	1
Temp	40	qip BC5 mat A	31	2	2	NA	NA	0	1.5	9.5	13.5	24.5	30.5	40	44.5	50	NA	bottom	2
Temp	40	qip BC5 mat A	31	2	2	NA	NA	NA	NA	NA	NA	0	4	8.5	NA	NA	NA	bottom	3
Temp	40	qip BC5 mat A	31	2	2	NA	0	10.5	20	45.5	57	81.5	99	126.5	146	179	193.5	bottom	1
Temp	40	qip BC5 mat A	31	2	2	NA	NA	0	5.5	23.5	32.5	52	64.5	80.5	91.5	109.5	118.5	bottom	2
Temp	40	qip BC5 mat A	31	2	2	NA	NA	NA	NA	0	4.5	15	19.5	25	NA	NA	NA	bottom	3
Temp	40	cont2489	32	1	3	0	13	59.5	82.5	129.5	156.5	203	227.5	NA	NA	NA	NA	top	1
Temp	40	cont2489	32	1	3	0	7	38	58.5	99	121.5	162.5	185.5	224	241.5	NA	NA	top	2
Temp	40	cont2489	32	1	3	0	6.5	33.5	49.5	79.5	95.5	124	139	166.5	179.5	NA	NA	top	3
Temp	40	dim-2 BC5 mat A	32	1	3	0	17	71	97	147.5	173.5	217.5	240.5	NA	NA	NA	NA	top	1
Temp	40	dim-2 BC5 mat A	32	1	3	0	10	47	66.5	105	126.5	166.5	188.5	226	244	NA	NA	top	2
Temp	40	dim-2 BC5 mat A	32	1	3	NA	0	29.5	44	70.5	84.5	108.5	120.5	142	153.5	NA	NA	top	3
Temp	40	set-7 BC6 mat A	32	1	3	0	13	56	78.5	125	149.5	191	214.5	252	NA	NA	NA	top	1
Temp	40	set-7 BC6 mat A	32	1	3	0	10	44.5	63.5	97	114.5	147	164.5	195	210.5	NA	NA	top	2
Temp	40	set-7 BC6 mat A	32	1	3	NA	0	25	39	66	79.5	102	113.5	134.5	143.5	NA	NA	top	3
Temp	40	aof2 BC5 mat A	32	1	3	0	12.5	54.5	75	114	133	169.5	189.5	226	243.5	NA	NA	top	1
Temp	40	aof2 BC5 mat A	32	1	3	0	12	54.5	74.5	114	134	169.5	187.5	218.5	237.5	NA	NA	top	2
Temp	40	aof2 BC5 mat A	32	1	3	0	7	32	44.5	65.5	75	91.5	100	114.5	122.5	NA	NA	top	3
Temp	40	qip BC5 mat A	32	1	3	0	16	67.5	92	140	165	210	235.5	NA	NA	NA	NA	top	1
Temp	40	qip BC5 mat A	32	1	3	0	11.5	49.5	72	114.5	137.5	180.5	202	238.5	257.5	NA	NA	top	2
Temp	40	qip BC5 mat A	32	1	3	NA	0	31	48.5	83	99.5	131	147.5	176.5	190.5	NA	NA	top	3
Temp	40	cont2489	32	1	3	0	11.5	49.5	71	111.5	131	166	183.5	213.5	226.5	NA	NA	bottom	1
Temp	40	cont2489	32	1	3	0	8	40.5	60	97.5	115.5	148.5	165	194	207.5	NA	NA	bottom	2
Temp	40	cont2489	32	1	3	0	5.5	27.5	38.5	60.5	71	88.5	98	114	120	NA	NA	bottom	3
Temp	40	dim-2 BC5 mat A	32	1	3	0	12	57	82	131.5	155	197	217	253	NA	NA	NA	bottom	1
Temp	40	dim-2 BC5 mat A	32	1	3	0	9.5	42.5	60.5	94	110	137	150.5	174.5	184	NA	NA	bottom	2
Temp	40	dim-2 BC5 mat A	32	1	3	0	7.5	34.5	47.5	72.5	85	106	116	135	142	NA	NA	bottom	3
Temp	40	set-7 BC6 mat A	32	1	3	0	12.5	54.5	77	119.5	140	177.5	197	228.5	243	NA	NA	bottom	1
Temp	40	set-7 BC6 mat A	32	1	3	NA	0	34	51.5	85.5	100.5	128.5	144	173	187.5	NA	NA	bottom	2
Temp	40	set-7 BC6 mat A	32	1	3	0	9.5	41	56	83.5	97.5	120.5	132.5	150	157.5	NA	NA	bottom	3
Temp	40	aof2 BC5 mat A	32	1	3	0	9.5	44.5	63	97.5	113.5	142.5	157.5	182.5	193.5	NA	NA	bottom	1
Temp	40	aof2 BC5 mat A	32	1	3	0	6.5	30	41.5	62	72.5	91.5	100.5	117.5	125	NA	NA	bottom	2
Temp	40	aof2 BC5 mat A	32	1	3	NA	0	19	30	47.5	58	75.5	84.5	99.5	104.5	NA	NA	bottom	3
Temp	40	qip BC5 mat A	32	1	3	0	12.5	52.5	75.5	118	139.5	175	192.5	225.5	240	NA	NA	bottom	1
Temp	40	qip BC5 mat A	32	1	3	0	11	45.5	63.5	98.5	114.5	142.5	156.5	182	192.5	NA	NA	bottom	2
Temp	40	qip BC5 mat A	32	1	3	NA	0	20	32	56	68	92	103.5	124.5	133.5	NA	NA	bottom	3
Temp	35	cont2489	3	2	1	0	36.5	120.5	162.5	NA	NA	NA	NA	NA	NA	NA	NA	top	1
Temp	35	cont2489	3	2	1	0	35.5	120	160.5	NA	NA	NA	NA	NA	NA	NA	NA	top	2
Temp	35	cont2489	3	2	1	0	33	113	151	223	NA	NA	NA	NA	NA	NA	NA	top	3
Temp	35	aof2 BC5 mat A	3	2	1	0	34.5	113.5	151.5	223.5	NA	NA	NA	NA	NA	NA	NA	top	1
Temp	35	aof2 BC5 mat A	3	2	1	0	32.5	109.5	148	219.5	NA	NA	NA	NA	NA	NA	NA	top	2
Temp	35	aof2 BC5 mat A	3	2	1	0	30	103.5	140	203	232	NA	NA	NA	NA	NA	NA	top	3
Temp	35	lid2 BC5 mat A	3	2	1	0	32.5	109.5	146.5	212.5	239	NA	NA	NA	NA	NA	NA	top	1
Temp	35	lid2 BC5 mat A	3	2	1	0	30.5	107.5	145	208	237.5	NA	NA	NA	NA	NA	NA	top	2
Temp	35	lid2 BC5 mat A	3	2	1	0	31.5	105	139	200	226	NA	NA	NA	NA	NA	NA	top	3
Temp	35	qde-2 mat A	3	2	1	0	28.5	101.5	139	213	NA	NA	NA	NA	NA	NA	NA	top	1
Temp	35	qde-2 mat A	3	2	1	0	24.5	91.5	126.5	198	229.5	NA	NA	NA	NA	NA	NA	top	2
Temp	35	qde-2 mat A	3	2	1	0	27	89	121	177	201.5	NA	NA	NA	NA	NA	NA	top	3
Temp	35	cont2489	3	2	1	0	36.5	119.5	156.5	223	NA	NA	NA	NA	NA	NA	NA	bottom	1
Temp	35	cont2489	3	2	1	0	33.5	111.5	148	210	NA	NA	NA	NA	NA	NA	NA	bottom	2
Temp	35	cont2489	3	2	1	0	33.5	107.5	142.5	208	233.5	NA	NA	NA	NA	NA	NA	bottom	3
Temp	35	aof2 BC5 mat A	3	2	1	0	33.5	110	146.5	209	231.5	NA	NA	NA	NA	NA	NA	bottom	1
Temp	35	aof2 BC5 mat A	3	2	1	0	31.5	107.5	144	208	233	NA	NA	NA	NA	NA	NA	bottom	2
Temp	35	aof2 BC5 mat A	3	2	1	0	31.5	101.5	132.5	183.5	202	NA	NA	NA	NA	NA	NA	bottom	3
Temp	35	lid2 BC5 mat A	3	2	1	0	34.5	109.5	146.5	210	232.5	NA	NA	NA	NA	NA	NA	bottom	1
Temp	35	lid2 BC5 mat A	3	2	1	0	31	105.5	140.5	202.5	228.5	NA	NA	NA	NA	NA	NA	bottom	2
Temp	35	lid2 BC5 mat A	3	2	1	0	31.5	105.5	137.5	183.5	209	NA	NA	NA	NA	NA	NA	bottom	3
Temp	35	qde-2 mat A	3	2	1	0	29.5	102	138	208.5	236.5	NA	NA	NA	NA	NA	NA	bottom	1
Temp	35	qde-2 mat A	3	2	1	0	30	90	119.5	174.5	194	NA	NA	NA	NA	NA	NA	bottom	2
Temp	35	qde-2 mat A	3	2	1	0	26	88	188.5	169	190	NA	NA	NA	NA	NA	NA	bottom	3
Temp	35	cont2489	3	1	2	0	33.5	119.5	160.5	234.5	NA	NA	NA	NA	NA	NA	NA	top	1
Temp	35	cont2489	3	1	2	0	33	117	137.5	232.5	NA	NA	NA	NA	NA	NA	NA	top	2
Temp	35	cont2489	3	1	2	0	34	118	158.5	237.5	NA	NA	NA	NA	NA	NA	NA	top	3
Temp	35	aof2 BC5 mat A	3	1	2	0	33.5	115	152.5	223.5	NA	NA	NA	NA	NA	NA	NA	top	1
Temp	35	aof2 BC5 mat A	3	1	2	0	33.5	114	152	225.5	NA	NA	NA	NA	NA	NA	NA	top	2
Temp	35	aof2 BC5 mat A	3	1	2	0	35	113	150	224.5	NA	NA	NA	NA	NA	NA	NA	top	3
Temp	35	lid2 BC5 mat A	3	1	2	0	32.5	109	145	216.5	NA	NA	NA	NA	NA	NA	NA	top	1
Temp	35	lid2 BC5 mat A	3	1	2	0	33	112	147.5	214	NA	NA	NA	NA	NA	NA	NA	top	2
Temp	35	lid2 BC5 mat A	3	1	2	0	31	103	136.5	204.5	232.5	NA	NA	NA	NA	NA	NA	top	3
Temp	35	qde-2 mat A	3	1	2	0	26.5	101.5	140	217.5	248.5	NA	NA	NA	NA	NA	NA	top	1
Temp	35	qde-2 mat A	3	1	2	0	30	106	142.5	221.5	NA	NA	NA	NA	NA	NA	NA	top	2
Temp	35	qde-2 mat A	3	1	2	0	28.5	102	137	205.5	232	NA	NA	NA	NA	NA	NA	top	3
Temp	35	cont2489	3	1	2	0	33.5	120	161	241.5	NA	NA	NA	NA	NA	NA	NA	bottom	1
Temp	35	cont2489	3	1	2	0	34.5	114	158.5	235.5	NA	NA	NA	NA	NA	NA	NA	bottom	2
Temp	35	cont2489	3	1	2	0	34	117.5	157.5	232	NA	NA	NA	NA	NA	NA	NA	bottom	3
Temp	35	aof2 BC5 mat A	3	1	2	0	33	113	150.5	221.5	NA	NA	NA	NA	NA	NA	NA	bottom	1
Temp	35	aof2 BC5 mat A	3	1	2	0	33	112.5	150.5	216.5	NA	NA	NA	NA	NA	NA	NA	bottom	2
Temp	35	aof2 BC5 mat A	3	1	2	0	33	112	148.5	216	NA	NA	NA	NA	NA	NA	NA	bottom	3
Temp	35	lid2 BC5 mat A	3	1	2	0	31	110.5	147.5	213	237	NA	NA	NA	NA	NA	NA	bottom	1
Temp	35	lid2 BC5 mat A	3	1	2	0	29.5	108.5	145	208	229.5	NA	NA	NA	NA	NA	NA	bottom	2
Temp	35	lid2 BC5 mat A	3	1	2	0	30.5	109.5	146	208.5	231	NA	NA	NA	NA	NA	NA	bottom	3
Temp	35	qde-2 mat A	3	1	2	0	27.5	106	143.5	217	243	NA	NA	NA	NA	NA	NA	bottom	1
Temp	35	qde-2 mat A	3	1	2	0	30	106.5	145	214	240	NA	NA	NA	NA	NA	NA	bottom	2
Temp	35	qde-2 mat A	3	1	2	0	26	101	136.5	205	228.5	NA	NA	NA	NA	NA	NA	bottom	3
Temp	30	cont2489	3	2	1	0	30	108.5	144	211.5	NA	NA	NA	NA	NA	NA	NA	top	1
Temp	30	cont2489	3	2	1	0	31	108	143.5	212	NA	NA	NA	NA	NA	NA	NA	top	2
Temp	30	cont2489	3	2	1	0	32	111.5	148.5	219	NA	NA	NA	NA	NA	NA	NA	top	3
Temp	30	aof2 BC5 mat A	3	2	1	0	26.5	100.5	133	195	225	NA	NA	NA	NA	NA	NA	top	1
Temp	30	aof2 BC5 mat A	3	2	1	0	26.5	98.5	131.5	196	225	NA	NA	NA	NA	NA	NA	top	2
Temp	30	aof2 BC5 mat A	3	2	1	0	28.5	101.5	136	200	232.5	NA	NA	NA	NA	NA	NA	top	3
Temp	30	lid2 BC5 mat A	3	2	1	0	22.5	95.5	128.5	193	224	NA	NA	NA	NA	NA	NA	top	1
Temp	30	lid2 BC5 mat A	3	2	1	0	24.5	99	133.5	200	229.5	NA	NA	NA	NA	NA	NA	top	2
Temp	30	lid2 BC5 mat A	3	2	1	0	28.5	103	137.5	198.5	226.5	NA	NA	NA	NA	NA	NA	top	3
Temp	30	qde-2 mat A	3	2	1	0	19	82.5	118.5	192	225.5	NA	NA	NA	NA	NA	NA	top	1
Temp	30	qde-2 mat A	3	2	1	0	21.5	90.5	125.5	199.5	232.5	NA	NA	NA	NA	NA	NA	top	2
Temp	30	qde-2 mat A	3	2	1	0	25	96.5	133.5	205.5	239.5	NA	NA	NA	NA	NA	NA	top	3
Temp	30	cont2489	3	2	1	0	28.5	107	142.5	216.5	NA	NA	NA	NA	NA	NA	NA	bottom	1
Temp	30	cont2489	3	2	1	0	32	114	151.5	227.5	NA	NA	NA	NA	NA	NA	NA	bottom	2
Temp	30	cont2489	3	2	1	0	28.5	109.5	146.5	218.5	NA	NA	NA	NA	NA	NA	NA	bottom	3
Temp	30	aof2 BC5 mat A	3	2	1	0	27.5	98.5	131	196.5	227	NA	NA	NA	NA	NA	NA	bottom	1
Temp	30	aof2 BC5 mat A	3	2	1	0	27.5	102	134.5	202	232.5	NA	NA	NA	NA	NA	NA	bottom	2
Temp	30	aof2 BC5 mat A	3	2	1	0	28.5	107.5	143.5	215	NA	NA	NA	NA	NA	NA	NA	bottom	3
Temp	30	lid2 BC5 mat A	3	2	1	0	24	97.5	128.5	195.5	223.5	NA	NA	NA	NA	NA	NA	bottom	1
Temp	30	lid2 BC5 mat A	3	2	1	NA	0	67.5	100.5	164.5	191	NA	NA	NA	NA	NA	NA	bottom	2
Temp	30	lid2 BC5 mat A	3	2	1	0	25.5	95.5	128.5	192	218	NA	NA	NA	NA	NA	NA	bottom	3
Temp	30	qde-2 mat A	3	2	1	0	21	88.5	123.5	195.5	229	NA	NA	NA	NA	NA	NA	bottom	1
Temp	30	qde-2 mat A	3	2	1	0	22.5	90.5	125.5	198	231.5	NA	NA	NA	NA	NA	NA	bottom	2
Temp	30	qde-2 mat A	3	2	1	0	21	89.5	125	199	233	NA	NA	NA	NA	NA	NA	bottom	3
Temp	30	cont2489	3	1	2	0	33	108.5	140.5	204.5	234	NA	NA	NA	NA	NA	NA	top	1
Temp	30	cont2489	3	1	2	0	34	113	148.5	214	NA	NA	NA	NA	NA	NA	NA	top	2
Temp	30	cont2489	3	1	2	0	32	107.5	142	205.5	NA	NA	NA	NA	NA	NA	NA	top	3
Temp	30	aof2 BC5 mat A	3	1	2	0	29.5	96.5	126.5	185.5	212.5	NA	NA	NA	NA	NA	NA	top	1
Temp	30	aof2 BC5 mat A	3	1	2	0	32.5	98	128.5	183.5	210.5	NA	NA	NA	NA	NA	NA	top	2
Temp	30	aof2 BC5 mat A	3	1	2	0	30.5	101.5	132	189.5	215	NA	NA	NA	NA	NA	NA	top	3
Temp	30	lid2 BC5 mat A	3	1	2	0	31	102	132	191	218	NA	NA	NA	NA	NA	NA	top	1
Temp	30	lid2 BC5 mat A	3	1	2	0	32	106.5	139	198.5	223.5	NA	NA	NA	NA	NA	NA	top	2
Temp	30	lid2 BC5 mat A	3	1	2	0	32	101	133.5	194	220.5	NA	NA	NA	NA	NA	NA	top	3
Temp	30	qde-2 mat A	3	1	2	0	27.5	100	131	198.5	227.5	NA	NA	NA	NA	NA	NA	top	1
Temp	30	qde-2 mat A	3	1	2	0	29	103.5	138.5	205	NA	NA	NA	NA	NA	NA	NA	top	2
Temp	30	qde-2 mat A	3	1	2	0	30	103	137	205.5	234	NA	NA	NA	NA	NA	NA	top	3
Temp	30	cont2489	3	1	2	0	32.5	110	144	206.5	NA	NA	NA	NA	NA	NA	NA	bottom	1
Temp	30	cont2489	3	1	2	0	34	107	141	209.5	NA	NA	NA	NA	NA	NA	NA	bottom	2
Temp	30	cont2489	3	1	2	0	34.5	109	142.5	211.5	NA	NA	NA	NA	NA	NA	NA	bottom	3
Temp	30	aof2 BC5 mat A	3	1	2	0	30.5	97	127	184	210.5	NA	NA	NA	NA	NA	NA	bottom	1
Temp	30	aof2 BC5 mat A	3	1	2	0	30.5	95.5	125.5	186	213.5	NA	NA	NA	NA	NA	NA	bottom	2
Temp	30	aof2 BC5 mat A	3	1	2	0	29.5	96	125	185.5	216	NA	NA	NA	NA	NA	NA	bottom	3
Temp	30	lid2 BC5 mat A	3	1	2	0	31	101	131.5	188.5	218	NA	NA	NA	NA	NA	NA	bottom	1
Temp	30	lid2 BC5 mat A	3	1	2	0	33	105.5	137.5	199.5	NA	NA	NA	NA	NA	NA	NA	bottom	2
Temp	30	lid2 BC5 mat A	3	1	2	0	28.5	98	128.5	187.5	215.5	NA	NA	NA	NA	NA	NA	bottom	3
Temp	30	qde-2 mat A	3	1	2	0	28.5	101.5	134.5	202	232.5	NA	NA	NA	NA	NA	NA	bottom	1
Temp	30	qde-2 mat A	3	1	2	0	28	101	135.5	205.5	NA	NA	NA	NA	NA	NA	NA	bottom	2
Temp	30	qde-2 mat A	3	1	2	0	28.5	103	137	203	233.5	NA	NA	NA	NA	NA	NA	bottom	3
Sucrose	30	cont2489	32	2	1	0	10	42	58	86	100	125.5	139	164.5	175	NA	NA	top	1
Sucrose	30	cont2489	32	2	1	0	9.5	40	57.5	84	98	122	136.5	161	173	NA	NA	top	2
Sucrose	30	cont2489	32	2	1	0	11.5	46.5	65.5	94.5	110	137	152	178	190.5	NA	NA	top	3
Sucrose	30	dim-2 BC5 mat A	32	2	1	0	9.5	40.5	57	91	105.5	129	144	169	181.5	NA	NA	top	1
Sucrose	30	dim-2 BC5 mat A	32	2	1	0	11	45.5	62.5	94	111.5	139	154.5	180.5	193.5	NA	NA	top	2
Sucrose	30	dim-2 BC5 mat A	32	2	1	0	12	46.5	63.5	92	107.5	134.5	149	175	187.5	NA	NA	top	3
Sucrose	30	qde-2 mat A	32	2	1	NA	0	21	34	65.5	82.5	117.5	136.5	171.5	187	NA	NA	top	1
Sucrose	30	qde-2 mat A	32	2	1	NA	0	25.5	40.5	76.5	95	131	150	179.5	193.5	NA	NA	top	2
Sucrose	30	qde-2 mat A	32	2	1	0	5.5	30.5	45.5	80.5	99.5	136	156	185.5	201	NA	NA	top	3
Sucrose	30	set-7 BC6 mat A	32	2	1	0	10.5	42.5	59	87	102	126.5	141	164.5	176	NA	NA	top	1
Sucrose	30	set-7 BC6 mat A	32	2	1	0	10.5	42.5	57.5	85.5	99	127	140.5	165.5	177	NA	NA	top	2
Sucrose	30	set-7 BC6 mat A	32	2	1	0	12.5	48.5	65	95	110	136	150	177.5	189.5	NA	NA	top	3
Sucrose	30	cont2489	32	2	1	0	10	43.5	59.5	89.5	105.5	132	147.5	174	185.5	NA	NA	bottom	1
Sucrose	30	cont2489	32	2	1	0	11	44.5	60	91.5	108	134	148.5	175	186.5	NA	NA	bottom	2
Sucrose	30	cont2489	32	2	1	0	12.5	45	60.5	91.5	107.5	134	149.5	176.5	189	NA	NA	bottom	3
Sucrose	30	dim-2 BC5 mat A	32	2	1	0	10	42.5	58.5	88.5	104	129.5	144	171.5	182.5	NA	NA	bottom	1
Sucrose	30	dim-2 BC5 mat A	32	2	1	0	11	47.5	64.5	97.5	115	143	158.5	186.5	199.5	NA	NA	bottom	2
Sucrose	30	dim-2 BC5 mat A	32	2	1	0	11.5	46	64	97.5	114.5	144	159	187	200	NA	NA	bottom	3
Sucrose	30	qde-2 mat A	32	2	1	0	4	28	42.5	77.5	96.5	133.5	153.5	187	201	NA	NA	bottom	1
Sucrose	30	qde-2 mat A	32	2	1	NA	0	26	41	78	98.5	136.5	157.5	189	204.5	NA	NA	bottom	2
Sucrose	30	qde-2 mat A	32	2	1	NA	0	25.5	39.5	75.5	94	132	152	182.5	197.5	NA	NA	bottom	3
Sucrose	30	set-7 BC6 mat A	32	2	1	0	10	43	59	88	102.5	128	142	167.5	178.5	NA	NA	bottom	1
Sucrose	30	set-7 BC6 mat A	32	2	1	0	11	46.5	62	92.5	107.5	133.5	148.5	176	188	NA	NA	bottom	2
Sucrose	30	set-7 BC6 mat A	32	2	1	0	11.5	47.5	64	95	109.5	137	153	179	192.5	NA	NA	bottom	3
Sucrose	30	cont2489	35	1	2	0	12	42	61.5	89	103	130.5	144.5	167.5	178.5	202.5	214.5	top	1
Sucrose	30	cont2489	35	1	2	0	12	45	63	94.5	109.5	135	148	172	183	207	220	top	2
Sucrose	30	cont2489	35	1	2	0	12.5	44	60.5	88	102.5	129	144	167	179.5	203	215.5	top	3
Sucrose	30	dim-2 BC5 mat A	35	1	2	NA	0	27.5	47.5	79	93.5	121.5	138.5	162.5	175	199	212	top	1
Sucrose	30	dim-2 BC5 mat A	35	1	2	0	12.5	43	61.5	90.5	106.5	134	149	171.5	183.5	208.5	221	top	2
Sucrose	30	dim-2 BC5 mat A	35	1	2	0	11	43.5	62.5	93.5	110	138.5	154.5	178	190.5	215.5	226.5	top	3
Sucrose	30	qde-2 mat A	35	1	2	NA	NA	0	15	45	63	99	118.5	151.5	168.5	201	216.5	top	1
Sucrose	30	qde-2 mat A	35	1	2	NA	0	23.5	38.5	71	89	128	147.5	175	190	223.5	238.5	top	2
Sucrose	30	qde-2 mat A	35	1	2	NA	0	24.5	41	76	94.5	133	153	182.5	195.5	228	243	top	3
Sucrose	30	set-7 BC6 mat A	35	1	2	NA	NA	0	14	48.5	66	93	108.5	132.5	145	168	179.5	top	1
Sucrose	30	set-7 BC6 mat A	35	1	2	NA	0	29	46.5	76.5	91	117.5	132	154	165.5	189	200	top	2
Sucrose	30	set-7 BC6 mat A	35	1	2	NA	0	32	50	81	96.5	124	139.5	161.5	173.5	197.5	210	top	3
Sucrose	30	cont2489	35	1	2	0	11.5	42.5	59.5	88	103	131.5	145.5	169.5	180.5	204.5	217	bottom	1
Sucrose	30	cont2489	35	1	2	0	13.5	45	60.5	90	105.5	133.5	149.5	173	185.5	211.5	224	bottom	2
Sucrose	30	cont2489	35	1	2	0	10.5	41.5	60	89.5	104.5	133.5	148	171	182.5	209.5	222	bottom	3
Sucrose	30	dim-2 BC5 mat A	35	1	2	0	12	42.5	62	92.5	108	137.5	154.5	178	190.5	215.5	228.5	bottom	1
Sucrose	30	dim-2 BC5 mat A	35	1	2	0	11	41.5	59.5	91.5	108	137	153	176.5	189	215	227.5	bottom	2
Sucrose	30	dim-2 BC5 mat A	35	1	2	NA	0	33	50.5	82	96.5	125.5	141.5	166	179	205.5	218.5	bottom	3
Sucrose	30	qde-2 mat A	35	1	2	NA	0	24	40	75.5	93.5	130	150.5	179.5	194	228	243.5	bottom	1
Sucrose	30	qde-2 mat A	35	1	2	NA	0	27	43	78.5	95.5	132.5	153	182	197.5	231.5	247	bottom	2
Sucrose	30	qde-2 mat A	35	1	2	NA	0	22.5	38	72	89	127.5	148	177	190	222.5	238	bottom	3
Sucrose	30	set-7 BC6 mat A	35	1	2	NA	0	29.5	46.5	77.5	92.5	120.5	135.5	159	170	195	207	bottom	1
Sucrose	30	set-7 BC6 mat A	35	1	2	NA	0	29.5	46.5	74.5	89.5	115.5	131.5	153.5	165	189.5	200	bottom	2
Sucrose	30	set-7 BC6 mat A	35	1	2	0	11	42	59	86.5	100	126	142	164.5	176.5	201.5	213	bottom	3
Sucrose	0.015	cont2489	33	1	1	0	10	48	68.5	113.5	134.5	182	203.5	246	NA	NA	NA	top	1
Sucrose	0.015	cont2489	33	1	1	0	12	51	71.5	117	139.5	188.5	210	NA	NA	NA	NA	top	2
Sucrose	0.015	cont2489	33	1	1	0	12.5	49	68.5	115	136	184	203	245	NA	NA	NA	top	3
Sucrose	0.015	qde-2 mat A	33	1	1	0	11	51	74	120.5	143	190.5	214	NA	NA	NA	NA	top	1
Sucrose	0.015	qde-2 mat A	33	1	1	0	12.5	54.5	77	124.5	146	193	213.5	NA	NA	NA	NA	top	2
Sucrose	0.015	qde-2 mat A	33	1	1	0	11	49	71.5	121.5	144.5	191.5	212.5	255	NA	NA	NA	top	3
Sucrose	0.015	cont2489	33	1	1	0	12	49	69	113.5	134.5	181.5	203	246.5	NA	NA	NA	bottom	1
Sucrose	0.015	cont2489	33	1	1	0	12	48.5	68	111	132	179.5	201.5	246.5	NA	NA	NA	bottom	2
Sucrose	0.015	cont2489	33	1	1	0	10.5	48.5	69	110.5	132	179.5	201	244	NA	NA	NA	bottom	3
Sucrose	0.015	qde-2 mat A	33	1	1	0	11.5	51.5	74.5	124	146.5	195.5	217	NA	NA	NA	NA	bottom	1
Sucrose	0.015	qde-2 mat A	33	1	1	0	11	51.5	74.5	121	144.5	191.5	212.5	252.5	NA	NA	NA	bottom	2
Sucrose	0.015	qde-2 mat A	33	1	1	0	9.5	50	71.5	116	136	179.5	203	246	NA	NA	NA	bottom	3
Sucrose	0.015	cont2489	14	2	2	0	16.5	55	75.5	122.5	NA	195.5	217	NA	NA	NA	NA	top	1
Sucrose	0.015	cont2489	14	2	2	0	15.5	55	76.5	121	NA	189	208	NA	NA	NA	NA	top	2
Sucrose	0.015	cont2489	14	2	2	0	16	58.5	81	131	NA	204.5	223.5	NA	NA	NA	NA	top	3
Sucrose	0.015	qde-2 mat A	14	2	2	0	15.5	58.5	82	130	NA	198.5	217.5	NA	NA	NA	NA	top	1
Sucrose	0.015	qde-2 mat A	14	2	2	0	17	61.5	86.5	133	NA	201	220	NA	NA	NA	NA	top	2
Sucrose	0.015	qde-2 mat A	14	2	2	0	18.5	68	94	140	NA	211	229.5	NA	NA	NA	NA	top	3
Sucrose	0.015	cont2489	14	2	2	0	15	55	75	122.5	NA	191.5	209.5	NA	NA	NA	NA	bottom	1
Sucrose	0.015	cont2489	14	2	2	0	17.5	60.5	83	133.5	NA	203.5	222	NA	NA	NA	NA	bottom	2
Sucrose	0.015	cont2489	14	2	2	0	18.5	62.5	83.5	136.5	NA	204	224	NA	NA	NA	NA	bottom	3
Sucrose	0.015	qde-2 mat A	14	2	2	0	17.5	63	86	135.5	NA	208.5	228.5	NA	NA	NA	NA	bottom	1
Sucrose	0.015	qde-2 mat A	14	2	2	0	16.5	61.5	86.5	138	NA	210.5	230.5	NA	NA	NA	NA	bottom	2
Sucrose	0.015	qde-2 mat A	14	2	2	0	17.5	65.5	90	139	NA	210.5	230.5	NA	NA	NA	NA	bottom	3
NaCl	0.8	cont2489	33	1	1	0	3	23.5	36.5	60.5	71.5	93.5	103.5	123	134	154.5	183	top	1
NaCl	0.8	cont2489	33	1	1	0	4	27	40	63.5	74.5	96.5	108.5	128	138	158.5	189.5	top	2
NaCl	0.8	cont2489	33	1	1	0	4	26.5	40.5	66	77	99.5	109.5	129.5	138	158.5	191.5	top	3
NaCl	0.8	hda-1 BC5 mat A	33	1	1	NA	NA	NA	0	22.5	35.5	61.5	73	97.5	108.5	130.5	162.5	top	1
NaCl	0.8	hda-1 BC5 mat A	33	1	1	NA	NA	0	8.5	34	46.5	72.5	84	107.5	120	141.5	173.5	top	2
NaCl	0.8	hda-1 BC5 mat A	33	1	1	NA	NA	0	11	39	51.5	77.5	89	111.5	122.5	145	177	top	3
NaCl	0.8	cont2489	33	1	1	NA	0	21.5	35	60	70.5	92	101.5	121.5	131	149.5	179.5	bottom	1
NaCl	0.8	cont2489	33	1	1	0	5.5	30	43.5	69.5	79.5	100	110	129	138.5	157	186	bottom	2
NaCl	0.8	cont2489	33	1	1	0	5.5	29	42	66.5	78	98	108.5	127	137.5	156.5	186.5	bottom	3
NaCl	0.8	hda-1 BC5 mat A	33	1	1	NA	NA	0	10.5	40	52.5	78	90.5	114.5	126	148.5	179	bottom	1
NaCl	0.8	hda-1 BC5 mat A	33	1	1	NA	NA	0	10.5	37	50	75.5	87.5	111	122	144	176.5	bottom	2
NaCl	0.8	hda-1 BC5 mat A	33	1	1	NA	NA	0	11	39.5	51	77.5	90.5	113.5	125.5	148	182	bottom	3
NaCl	0.8	cont2489	34	2	2	0	8	30	43	68.5	NA	102.5	113	136	NA	164	173.5	top	1
NaCl	0.8	cont2489	34	2	2	0	7.5	32	46	72	NA	107.5	117	139.5	NA	168.5	178	top	2
NaCl	0.8	cont2489	34	2	2	0	7	31.5	46	72.5	NA	110.5	121	145	NA	174.5	185	top	3
NaCl	0.8	hda-1 BC5 mat A	34	2	2	NA	NA	0	11	40	NA	83	94.5	122.5	NA	154.5	165.5	top	1
NaCl	0.8	hda-1 BC5 mat A	34	2	2	NA	NA	0	10.5	38.5	NA	80	92	118.5	NA	152	162	top	2
NaCl	0.8	hda-1 BC5 mat A	34	2	2	NA	NA	0	13.5	45.5	NA	88.5	101	129	NA	163.5	176	top	3
NaCl	0.8	cont2489	34	2	2	0	7.5	32.5	46	71.5	NA	106	116	140	NA	171	181.5	bottom	1
NaCl	0.8	cont2489	34	2	2	0	7.5	34	47.5	72.5	NA	107	118.5	142.5	NA	173.5	184.5	bottom	2
NaCl	0.8	cont2489	34	2	2	0	9	36	49	75.5	NA	114.5	125.5	148.5	NA	180.5	190.5	bottom	3
NaCl	0.8	hda-1 BC5 mat A	34	2	2	NA	NA	0	12.5	42	NA	83.5	95.5	122.5	NA	155.5	166.5	bottom	1
NaCl	0.8	hda-1 BC5 mat A	34	2	2	NA	NA	0	14	45	NA	91	103.5	133.5	NA	171.5	184	bottom	2
NaCl	0.8	hda-1 BC5 mat A	34	2	2	NA	0	23	37.5	70	NA	115.5	128	156	NA	191.5	203	bottom	3

## Sheet: tindex
tindex	t1	t2	t3	t4	t5	t6	t7	t8	t9	t10	t11	t12	t13	t14
1	0	8	24	30	48	56	72	80	96	104	120	128	NA	NA
2	0	8	24	32	48	55	72	80	96	104	120	128	NA	NA
3	0	8	24	32	48	56	72	79	96	104	120	128	NA	NA
4	0	7	24	32	48	56	72	80	96	104	120	128	144	152
5	0	8	24	32	48	56	72	80	96	104	120	128	144	152
6	0	8	24	32	49	56	72	80	96	104	120	127	144	152
7	0	8	24	32	48	56	72	79	96	104	120	128	144	152
8	0	8	25	32	49	56	72	80	96	103	120	128	144	152
9	0	8	24	31	48	56	75	96	120	144	NA	NA	NA	NA
10	0	8	24	32	49	56	73	80	96	104	120	128	NA	NA
11	0	8	24	32	48	56	72	95	120	128	144	152	NA	NA
12	0	8	25	32	48	56	72	80	96	104	120	128	NA	NA
13	0	6	23	30	47	55	71	79	96	104	120	128	NA	NA
14	0	8	24	32	48	56	72	80	96	104	120	128	NA	NA
15	0	8	24	32	48	57	72	81	96	104	120	128	NA	NA
16	0	10	24	32	48	55	72	80	98	104	120	128	NA	NA
17	0	8	22	31	47	55	71	79	95	103	120	128	NA	NA
18	0	8	24	32	48	56	73	81	96	104	120	128	NA	NA
19	0	23	46	72	80	96	120	128	145	152	NA	NA	NA	NA
20	0	8	24	32	48	56	96	104	120	128	NA	NA	NA	NA
21	0	9	24	32	48	56	72	80	96	104	NA	NA	NA	NA
22	0	7	24	32	48	56	72	80	96	104	NA	NA	NA	NA
23	0	6	22	30	48	56	71	79	95	103	NA	NA	NA	NA
24	0	8	24	32	46	54	71	79	95	105	NA	NA	NA	NA
25	0	8	24	32	48	56	72	80	96	104	NA	NA	NA	NA
26	0	8	25	49	57	73	80	96	104	120	NA	NA	NA	NA
27	0	8	24	32	48	56	73	81	97	105	NA	NA	NA	NA
28	0	8	24	32	48	56	72	80	97	104	NA	NA	NA	NA
29	0	7	23	31	47	55	71	81	95	104	119	128	NA	NA
30	0	8	24	32	49	56	74	80	97	105	121	129	NA	NA
31	0	8	24	33	48	56	71	80	94	104	120	128	NA	NA
32	0	8	24	32	48	56	71	80	96	104	120	128	NA	NA
33	0	6	22	30	46	54	70	78	94	102	118	142	NA	NA
34	0	8	24	32	48	56	72	80	97	104	120	128	NA	NA
35	0	8	24	32	48	56	72	81	96	104	120	128	NA	NA
36	0	8	24	32	48	55	72	79	96	103	120	128	NA	NA
37	0	4	21	29	46	52	69	77	96	102	120	128	NA	NA
38	0	5	24	30	48	54	72	78	96	102	120	128	NA	NA
